# Supplementary material for: Flight Controller as a Low-Cost IMU Sensor for Human Motion Measurement
Source: Sensors (Basel). 2023 Feb 20;23(4):2342. doi: 10.3390/s23042342 (PMC9966737; doi:10.3390/s23042342)
Supplement: Supplementary file 1 [file sensors-23-02342-s001.zip]

Archive with 3 entries (3 files):
- angles.csv
- post_synchro.csv
- pre_synchro.csv
