# Supplementary material for: Flight Controller as a Low-Cost IMU Sensor for Human Motion Measurement
Source: Sensors (Basel). 2023 Feb 20;23(4):2342. doi: 10.3390/s23042342 (PMC9966737; doi:10.3390/s23042342)
Supplement: Supplementary file 1 [file sensors-23-02342-s001.zip › angles.csv]

t[s]	MTw		t[s]	MTi		t[s]	FC			t[s]	MTi
150.0079994	0.35132		150.0009	0.033061		150	0.37			1.49E+02	-0.129288
150.0163327	0.359608		150.0034	0.035053		150.001	0.37			1.49E+02	-0.130229
150.024666	0.369788		150.0059	0.036658		150.002	0.37			1.49E+02	-0.131204
150.0329994	0.390607		150.0084	0.03823		150.003	0.37			1.49E+02	-0.132813
150.0413327	0.398499		150.0109	0.03974		150.004	0.37			1.49E+02	-0.133705
150.049666	0.409363		150.0134	0.041534		150.005	0.37			1.49E+02	-0.135501
150.0579994	0.415376		150.0159	0.043853		150.006	0.37			1.49E+02	-0.136821
150.0663327	0.423524		150.0184	0.046524		150.007	0.37525564			1.49E+02	-0.139499
150.074666	0.435282		150.0209	0.050727		150.008	0.38			1.49E+02	-0.141276
150.0829994	0.447953		150.0234	0.054049		150.009	0.38			1.49E+02	-0.142153
150.0913327	0.456858		150.0259	0.058314		150.01	0.38			1.49E+02	-0.143045
150.099666	0.472067		150.0284	0.063146		150.011	0.38			1.49E+02	-0.14444
150.1079994	0.479619		150.0309	0.066374		150.012	0.38			1.49E+02	-0.144378
150.1163327	0.495377		150.0334	0.06837		150.013	0.38			1.49E+02	-0.144814
150.124666	0.516119		150.0359	0.070722		150.014	0.381654882			1.49E+02	-0.144525
150.1329994	0.528076		150.0384	0.073091		150.015	0.39			1.49E+02	-0.143989
150.1413327	0.545382		150.0409	0.075433		150.016	0.39			1.49E+02	-0.143957
150.149666	0.562019		150.0434	0.077627		150.017	0.39			1.49E+02	-0.143699
150.1579994	0.57259		150.0459	0.078958		150.018	0.39			1.49E+02	-0.14268
150.1663327	0.593044		150.0484	0.080863		150.019	0.391661483			1.49E+02	-0.14223
150.174666	0.613149		150.0509	0.081857		150.02	0.4			1.49E+02	-0.141157
150.1829994	0.638559		150.0534	0.083531		150.021	0.4			1.49E+02	-0.1401
150.1913327	0.659037		150.0559	0.086335		150.022	0.4			1.49E+02	-0.139721
150.199666	0.681343		150.0584	0.089037		150.023	0.4			1.49E+02	-0.138726
150.2079994	0.703015		150.0609	0.091173		150.024	0.4			1.49E+02	-0.137911
150.2163327	0.72853		150.0634	0.093584		150.025	0.401647757			1.49E+02	-0.135978
150.224666	0.751209		150.0659	0.097885		150.026	0.41			1.49E+02	-0.134694
150.2329994	0.766755		150.0684	0.102208		150.027	0.41			1.49E+02	-0.133671
150.2413327	0.778606		150.0709	0.106394		150.028	0.41			1.49E+02	-0.132687
150.249666	0.792315		150.0734	0.109961		150.029	0.41			1.49E+02	-0.13239
150.2579994	0.797573		150.0759	0.112162		150.03	0.41			1.49E+02	-0.131607
150.2663327	0.802576		150.0784	0.114743		150.031	0.41			1.49E+02	-0.130609
150.274666	0.811676		150.0809	0.11821		150.032	0.41			1.49E+02	-0.130208
150.2829994	0.812623		150.0834	0.121946		150.033	0.41			1.49E+02	-0.130105
150.2913327	0.824101		150.0859	0.125454		150.034	0.41			1.49E+02	-0.130196
150.299666	0.831478		150.0884	0.12946		150.035	0.41			1.49E+02	-0.13038
150.3079994	0.842667		150.0909	0.134119		150.036	0.417923927			1.50E+02	-0.12977
150.3163327	0.847967		150.0934	0.139422		150.037	0.42			1.50E+02	-0.129164
150.324666	0.847102		150.0959	0.143203		150.038	0.42			1.50E+02	-0.129294
150.3329994	0.846854		150.0984	0.145943		150.039	0.42			1.50E+02	-0.128697
150.3413327	0.840612		150.1009	0.148853		150.04	0.42			1.50E+02	-0.128166
150.349666	0.839117		150.1034	0.152862		150.041	0.427898932			1.50E+02	-0.128547
150.3579994	0.838123		150.1059	0.156674		150.042	0.43			1.50E+02	-0.128598
150.3663327	0.836742		150.1084	0.161069		150.043	0.43			1.50E+02	-0.128119
150.374666	0.843429		150.1109	0.165244		150.044	0.43			1.50E+02	-0.128042
150.3829994	0.846015		150.1134	0.170153		150.045	0.43			1.50E+02	-0.127918
150.3913327	0.84648		150.1159	0.175967		150.046	0.43			1.50E+02	-0.12707
150.399666	0.850058		150.1184	0.180458		150.047	0.43			1.50E+02	-0.127797
150.4079994	0.850456		150.1209	0.183883		150.048	0.43			1.50E+02	-0.128683
150.4163327	0.852645		150.1234	0.186977		150.049	0.437908999			1.50E+02	-0.12959
150.424666	0.856116		150.1259	0.190183		150.05	0.44			1.50E+02	-0.130117
150.4329994	0.865237		150.1284	0.194712		150.051	0.44			1.50E+02	-0.131666
150.4413327	0.868096		150.1309	0.1985		150.052	0.44			1.50E+02	-0.132692
150.449666	0.872869		150.1334	0.202207		150.053	0.44			1.50E+02	-0.133895
150.4579994	0.878293		150.1359	0.205448		150.054	0.447899791			1.50E+02	-0.13515
150.4663327	0.887865		150.1384	0.208746		150.055	0.45			1.50E+02	-0.1356
150.474666	0.891253		150.1409	0.213149		150.056	0.45			1.50E+02	-0.13603
150.4829994	0.896271		150.1434	0.217432		150.057	0.45			1.50E+02	-0.13699
150.4913327	0.912251		150.1459	0.220653		150.058	0.45			1.50E+02	-0.137998
150.499666	0.926887		150.1484	0.222928		150.059	0.454398691			1.50E+02	-0.138768
150.5079994	0.93785		150.1509	0.226474		150.06	0.46			1.50E+02	-0.139374
150.5163327	0.94041		150.1534	0.229286		150.061	0.46			1.50E+02	-0.140254
150.524666	0.94372		150.1559	0.233146		150.062	0.46			1.50E+02	-0.140571
150.5329994	0.949804		150.1584	0.237433		150.063	0.46			1.50E+02	-0.140155
150.5413327	0.955322		150.1609	0.242204		150.064	0.464410893			1.50E+02	-0.1406
150.549666	0.968024		150.1634	0.246887		150.065	0.47			1.50E+02	-0.141129
150.5579994	0.978849		150.1659	0.252478		150.066	0.47			1.50E+02	-0.141933
150.5663327	0.985662		150.1684	0.258766		150.067	0.47			1.50E+02	-0.141879
150.574666	0.988926		150.1709	0.264291		150.068	0.47			1.50E+02	-0.142468
150.5829994	0.992024		150.1734	0.269648		150.069	0.47			1.50E+02	-0.142824
150.5913327	0.991474		150.1759	0.275232		150.07	0.474418815			1.50E+02	-0.144496
150.599666	0.992583		150.1784	0.28139		150.071	0.48			1.50E+02	-0.145694
150.6079994	0.987615		150.1809	0.28864		150.072	0.48			1.50E+02	-0.147046
150.6163327	0.989713		150.1834	0.296082		150.073	0.48			1.50E+02	-0.147319
150.624666	0.986467		150.1859	0.302295		150.074	0.48			1.50E+02	-0.148768
150.6329994	0.983681		150.1884	0.307296		150.075	0.48			1.50E+02	-0.150841
150.6413327	0.981015		150.1909	0.312725		150.076	0.48			1.50E+02	-0.152255
150.649666	0.981186		150.1934	0.317905		150.077	0.48			1.50E+02	-0.153877
150.6579994	0.985803		150.1959	0.323438		150.078	0.484429377			1.50E+02	-0.156425
150.6663327	0.989586		150.1984	0.329773		150.079	0.49			1.50E+02	-0.158474
150.674666	0.997418		150.2009	0.335876		150.08	0.49			1.50E+02	-0.160696
150.6829994	1.0077		150.2034	0.341703		150.081	0.49			1.50E+02	-0.162671
150.6913327	1.024664		150.2059	0.347122		150.082	0.49			1.50E+02	-0.163996
150.699666	1.034401		150.2084	0.353119		150.083	0.49			1.50E+02	-0.166062
150.7079994	1.042228		150.2109	0.360411		150.084	0.491166132			1.50E+02	-0.167599
150.7163327	1.052819		150.2134	0.367941		150.085	0.5			1.50E+02	-0.167839
150.724666	1.06525		150.2159	0.375248		150.086	0.5			1.50E+02	-0.168128
150.7329994	1.073787		150.2184	0.38099		150.087	0.5			1.50E+02	-0.168347
150.7413327	1.080417		150.2209	0.386191		150.088	0.5			1.50E+02	-0.168321
150.749666	1.085595		150.2234	0.390067		150.089	0.501172726			1.50E+02	-0.167831
150.7579994	1.089338		150.2259	0.394012		150.09	0.51			1.50E+02	-0.167761
150.7663327	1.096137		150.2284	0.397681		150.091	0.51			1.50E+02	-0.166648
150.774666	1.09817		150.2309	0.401482		150.092	0.51			1.50E+02	-0.166136
150.7829994	1.092057		150.2334	0.405116		150.093	0.51			1.50E+02	-0.165358
150.7913327	1.086011		150.2359	0.407699		150.094	0.51			1.50E+02	-0.16434
150.799666	1.089012		150.2384	0.410567		150.095	0.51			1.50E+02	-0.163496
150.8079994	1.09854		150.2409	0.413245		150.096	0.51			1.50E+02	-0.162025
150.8163327	1.097104		150.2434	0.416566		150.097	0.51			1.50E+02	-0.161486
150.824666	1.089981		150.2459	0.419111		150.098	0.51			1.50E+02	-0.160883
150.8329994	1.090909		150.2484	0.420717		150.099	0.51			1.50E+02	-0.159885
150.8413327	1.095729		150.2509	0.421092		150.1	0.51			1.50E+02	-0.158513
150.849666	1.095912		150.2534	0.421856		150.101	0.51			1.50E+02	-0.157835
150.8579994	1.100169		150.2559	0.422714		150.102	0.511191062			1.50E+02	-0.15714
150.8663327	1.098161		150.2584	0.423572		150.103	0.52			1.50E+02	-0.157937
150.874666	1.105637		150.2609	0.424049		150.104	0.52			1.50E+02	-0.158842
150.8829994	1.115833		150.2634	0.424883		150.105	0.52			1.50E+02	-0.160203
150.8913327	1.121909		150.2659	0.42601		150.106	0.52			1.50E+02	-0.161452
150.899666	1.128303		150.2684	0.42657		150.107	0.52			1.50E+02	-0.161468
150.9079994	1.141476		150.2709	0.427577		150.108	0.52			1.50E+02	-0.161904
150.9163327	1.145786		150.2734	0.428765		150.109	0.527680304			1.50E+02	-0.163204
150.924666	1.150112		150.2759	0.430043		150.11	0.53			1.50E+02	-0.163186
150.9329994	1.143956		150.2784	0.431158		150.111	0.53			1.50E+02	-0.163528
150.9413327	1.147796		150.2809	0.433397		150.112	0.53			1.50E+02	-0.163749
150.949666	1.149383		150.2834	0.435047		150.113	0.53			1.50E+02	-0.163741
150.9579994	1.147257		150.2859	0.437421		150.114	0.53			1.50E+02	-0.164203
150.9663327	1.147642		150.2884	0.439802		150.115	0.537685911			1.50E+02	-0.163559
150.974666	1.143789		150.2909	0.442408		150.116	0.54			1.50E+02	-0.163463
150.9829994	1.144003		150.2934	0.445029		150.117	0.54			1.50E+02	-0.164167
150.9913327	1.147645		150.2959	0.447633		150.118	0.54			1.50E+02	-0.163486
150.999666	1.141255		150.2984	0.450169		150.119	0.54			1.50E+02	-0.162865
151.0079994	1.135915		150.3009	0.451574		150.12	0.547694826			1.50E+02	-0.162885
151.0163327	1.129819		150.3034	0.452726		150.121	0.55			1.50E+02	-0.16266
151.024666	1.121651		150.3059	0.453544		150.122	0.55			1.50E+02	-0.162959
151.0329994	1.112453		150.3084	0.454975		150.123	0.55			1.50E+02	-0.163197
151.0413327	1.10432		150.3109	0.455938		150.124	0.55			1.50E+02	-0.163579
151.049666	1.097527		150.3134	0.455926		150.125	0.55			1.50E+02	-0.163647
151.0579994	1.090734		150.3159	0.455382		150.126	0.557702748			1.50E+02	-0.162766
151.0663327	1.085277		150.3184	0.455291		150.127	0.56			1.50E+02	-0.162815
151.074666	1.078492		150.3209	0.455181		150.128	0.56			1.50E+02	-0.162645
151.0829994	1.070316		150.3234	0.454763		150.129	0.56			1.50E+02	-0.16269
151.0913327	1.062657		150.3259	0.4528		150.13	0.566532228			1.50E+02	-0.162146
151.099666	1.052975		150.3284	0.451469		150.131	0.57			1.50E+02	-0.161637
151.1079994	1.03886		150.3309	0.449646		150.132	0.57			1.50E+02	-0.160868
151.1163327	1.017501		150.3334	0.448428		150.133	0.57			1.50E+02	-0.159986
151.124666	1.002208		150.3359	0.447221		150.134	0.57			1.50E+02	-0.159777
151.1329994	0.984106		150.3384	0.446042		150.135	0.57430463			1.50E+02	-0.159457
151.1413327	0.969714		150.3409	0.444908		150.136	0.58			1.50E+02	-0.158597
151.149666	0.955582		150.3434	0.444062		150.137	0.58			1.50E+02	-0.158109
151.1579994	0.942533		150.3459	0.443215		150.138	0.58			1.50E+02	-0.15719
151.1663327	0.931961		150.3484	0.442471		150.139	0.58			1.50E+02	-0.157265
151.174666	0.918462		150.3509	0.441567		150.14	0.58			1.50E+02	-0.157751
151.1829994	0.912207		150.3534	0.440952		150.141	0.584308243			1.50E+02	-0.158424
151.1913327	0.904961		150.3559	0.440899		150.142	0.59			1.50E+02	-0.159292
151.199666	0.899173		150.3584	0.440239		150.143	0.59			1.50E+02	-0.160603
151.2079994	0.899179		150.3609	0.439582		150.144	0.59			1.50E+02	-0.16183
151.2163327	0.891262		150.3634	0.439516		150.145	0.59			1.50E+02	-0.162881
151.224666	0.889761		150.3659	0.439953		150.146	0.59			1.50E+02	-0.163864
151.2329994	0.88821		150.3684	0.439642		150.147	0.594306166			1.50E+02	-0.165211
151.2413327	0.885705		150.3709	0.440033		150.148	0.6			1.50E+02	-0.166592
151.249666	0.881877		150.3734	0.439653		150.149	0.6			1.50E+02	-0.167305
151.2579994	0.873648		150.3759	0.438946		150.15	0.6			1.50E+02	-0.168562
151.2663327	0.871054		150.3784	0.438843		150.151	0.604305753			1.50E+02	-0.168632
151.274666	0.868804		150.3809	0.43854		150.152	0.61			1.50E+02	-0.167764
151.2829994	0.865574		150.3834	0.438539		150.153	0.61			1.50E+02	-0.16665
151.2913327	0.862285		150.3859	0.438144		150.154	0.61			1.50E+02	-0.166313
151.299666	0.85788		150.3884	0.437341		150.155	0.610761034			1.50E+02	-0.166529
151.3079994	0.855043		150.3909	0.437069		150.156	0.62			1.50E+02	-0.16638
151.3163327	0.853952		150.3934	0.436951		150.157	0.62			1.50E+02	-0.166418
151.324666	0.85423		150.3959	0.437209		150.158	0.620764995			1.50E+02	-0.166331
151.3329994	0.853765		150.3984	0.437269		150.159	0.63			1.50E+02	-0.166977
151.3413327	0.847682		150.4009	0.436341		150.16	0.63			1.50E+02	-0.166544
151.349666	0.83546		150.4034	0.434552		150.161	0.63			1.50E+02	-0.165929
151.3579994	0.826268		150.4059	0.43341		150.162	0.630760276			1.50E+02	-0.164219
151.3663327	0.812797		150.4084	0.432785		150.163	0.64			1.50E+02	-0.161845
151.374666	0.80055		150.4109	0.433279		150.164	0.64			1.50E+02	-0.159375
151.3829994	0.785847		150.4134	0.433599		150.165	0.64			1.50E+02	-0.156022
151.3913327	0.777859		150.4159	0.433556		150.166	0.640737031			1.50E+02	-0.151949
151.399666	0.774405		150.4184	0.433844		150.167	0.65			1.50E+02	-0.148428
151.4079994	0.76974		150.4209	0.434231		150.168	0.65			1.50E+02	-0.144146
151.4163327	0.770948		150.4234	0.43615		150.169	0.65			1.50E+02	-0.138673
151.424666	0.769935		150.4259	0.438477		150.17	0.65			1.50E+02	-0.132855
151.4329994	0.773574		150.4284	0.441047		150.171	0.65			1.50E+02	-0.126137
151.4413327	0.774348		150.4309	0.442859		150.172	0.650760437			1.50E+02	-0.119538
151.449666	0.768688		150.4334	0.44363		150.173	0.66			1.50E+02	-0.114863
151.4579994	0.764488		150.4359	0.443169		150.174	0.66			1.50E+02	-0.111181
151.4663327	0.767508		150.4384	0.443404		150.175	0.66			1.50E+02	-0.106397
151.474666	0.770632		150.4409	0.444349		150.176	0.66			1.50E+02	-0.101792
151.4829994	0.778241		150.4434	0.446195		150.177	0.66			1.50E+02	-0.098731
151.4913327	0.777717		150.4459	0.447641		150.178	0.66			1.50E+02	-0.095401
151.499666	0.777511		150.4484	0.449064		150.179	0.66703976			1.50E+02	-0.092885
151.5079994	0.775801		150.4509	0.450694		150.18	0.67			1.50E+02	-0.089718
151.5163327	0.77537		150.4534	0.452427		150.181	0.67			1.50E+02	-0.086491
151.524666	0.780766		150.4559	0.453975		150.182	0.67			1.50E+02	-0.084053
151.5329994	0.780111		150.4584	0.455535		150.183	0.67			1.50E+02	-0.081124
151.5413327	0.781619		150.4609	0.456641		150.184	0.67			1.50E+02	-0.076674
151.549666	0.789492		150.4634	0.457414		150.185	0.67			1.50E+02	-0.072413
151.5579994	0.795676		150.4659	0.459211		150.186	0.677051961			1.50E+02	-0.069277
151.5663327	0.799873		150.4684	0.460048		150.187	0.68			1.50E+02	-0.067309
151.574666	0.805192		150.4709	0.460967		150.188	0.68			1.50E+02	-0.065772
151.5829994	0.80449		150.4734	0.463426		150.189	0.68			1.50E+02	-0.063191
151.5913327	0.805213		150.4759	0.465613		150.19	0.68			1.50E+02	-0.060357
151.599666	0.804011		150.4784	0.468432		150.191	0.68			1.50E+02	-0.05862
151.6079994	0.800792		150.4809	0.472212		150.192	0.68			1.50E+02	-0.057389
151.6163327	0.800513		150.4834	0.476686		150.193	0.68			1.50E+02	-0.057246
151.624666	0.804028		150.4859	0.481329		150.194	0.68			1.50E+02	-0.057106
151.6329994	0.805079		150.4884	0.48481		150.195	0.68			1.50E+02	-0.056272
151.6413327	0.80137		150.4909	0.487146		150.196	0.68			1.50E+02	-0.055003
151.649666	0.801637		150.4934	0.488384		150.197	0.68			1.50E+02	-0.05445
151.6579994	0.800623		150.4959	0.48991		150.198	0.68			1.50E+02	-0.053977
151.6663327	0.803761		150.4984	0.490569		150.199	0.687069124			1.50E+02	-0.054175
151.674666	0.804797		150.5009	0.492169		150.2	0.69			1.50E+02	-0.055012
151.6829994	0.806926		150.5034	0.493083		150.201	0.69			1.50E+02	-0.054694
151.6913327	0.811625		150.5059	0.494012		150.202	0.69			1.50E+02	-0.054081
151.699666	0.813863		150.5084	0.494637		150.203	0.69			1.50E+02	-0.054637
151.7079994	0.815987		150.5109	0.495038		150.204	0.69			1.50E+02	-0.054483
151.7163327	0.82359		150.5134	0.496017		150.205	0.69			1.50E+02	-0.053449
151.724666	0.823034		150.5159	0.496607		150.206	0.69			1.50E+02	-0.052622
151.7329994	0.82036		150.5184	0.498701		150.207	0.69			1.50E+02	-0.050491
151.7413327	0.819858		150.5209	0.499258		150.208	0.69			1.50E+02	-0.048062
151.749666	0.818752		150.5234	0.500692		150.209	0.693472327			1.50E+02	-0.046865
151.7579994	0.820634		150.5259	0.502155		150.21	0.7			1.50E+02	-0.045594
151.7663327	0.824793		150.5284	0.503777		150.211	0.7			1.50E+02	-0.044138
151.774666	0.826829		150.5309	0.504688		150.212	0.7			1.50E+02	-0.042748
151.7829994	0.82793		150.5334	0.506295		150.213	0.7			1.50E+02	-0.04193
151.7913327	0.829016		150.5359	0.507671		150.214	0.7			1.50E+02	-0.038793
151.799666	0.828382		150.5384	0.509615		150.215	0.7			1.50E+02	-0.035224
151.8079994	0.830964		150.5409	0.511299		150.216	0.7			1.50E+02	-0.031721
151.8163327	0.830542		150.5434	0.512636		150.217	0.7			1.50E+02	-0.027648
151.824666	0.832392		150.5459	0.514983		150.218	0.7			1.50E+02	-0.023103
151.8329994	0.840084		150.5484	0.516856		150.219	0.7			1.50E+02	-0.017928
151.8413327	0.837713		150.5509	0.519676		150.22	0.703476849			1.50E+02	-0.014368
151.849666	0.838783		150.5534	0.523035		150.221	0.71			1.50E+02	-0.010894
151.8579994	0.841438		150.5559	0.525433		150.222	0.71			1.50E+02	-0.00728
151.8663327	0.844009		150.5584	0.526562		150.223	0.71			1.50E+02	-0.003014
151.874666	0.840985		150.5609	0.52818		150.224	0.71			1.50E+02	0.000493
151.8829994	0.839879		150.5634	0.528876		150.225	0.71			1.50E+02	0.00326
151.8913327	0.840316		150.5659	0.529558		150.226	0.71			1.50E+02	0.005617
151.899666	0.837984		150.5684	0.530152		150.227	0.71			1.50E+02	0.009205
151.9079994	0.833711		150.5709	0.530694		150.228	0.71			1.50E+02	0.012472
151.9163327	0.827642		150.5734	0.531599		150.229	0.71			1.50E+02	0.0163
151.924666	0.820238		150.5759	0.531552		150.23	0.71			1.50E+02	0.019164
151.9329994	0.820534		150.5784	0.531639		150.231	0.71			1.50E+02	0.021751
151.9413327	0.820355		150.5809	0.531036		150.232	0.710062692			1.50E+02	0.02451
151.949666	0.820255		150.5834	0.529984		150.233	0.72			1.50E+02	0.026932
151.9579994	0.818081		150.5859	0.52841		150.234	0.72			1.50E+02	0.028801
151.9663327	0.821521		150.5884	0.526858		150.235	0.72			1.50E+02	0.030698
151.974666	0.821227		150.5909	0.524589		150.236	0.72			1.50E+02	0.033061
151.9829994	0.822251		150.5934	0.521914		150.237	0.72			1.50E+02	0.035053
151.9913327	0.823581		150.5959	0.52047		150.238	0.72			1.50E+02	0.036658
151.999666	0.822504		150.5984	0.518989		150.239	0.72			1.50E+02	0.03823
152.0079994	0.826082		150.6009	0.516603		150.24	0.72			1.50E+02	0.03974
152.0163327	0.828315		150.6034	0.515446		150.241	0.72			1.50E+02	0.041534
152.024666	0.832068		150.6059	0.514811		150.242	0.72			1.50E+02	0.043853
152.0329994	0.836952		150.6084	0.513634		150.243	0.720027215			1.50E+02	0.046524
152.0413327	0.835665		150.6109	0.512977		150.244	0.73			1.50E+02	0.050727
152.049666	0.83249		150.6134	0.511982		150.245	0.73			1.50E+02	0.054049
152.0579994	0.828837		150.6159	0.51057		150.246	0.73			1.50E+02	0.058314
152.0663327	0.823839		150.6184	0.508951		150.247	0.73			1.50E+02	0.063146
152.074666	0.816631		150.6209	0.507197		150.248	0.73			1.50E+02	0.066374
152.0829994	0.809886		150.6234	0.50557		150.249	0.73			1.50E+02	0.06837
152.0913327	0.808498		150.6259	0.503883		150.25	0.73			1.50E+02	0.070722
152.099666	0.807593		150.6284	0.502603		150.251	0.73			1.50E+02	0.073091
152.1079994	0.802854		150.6309	0.501726		150.252	0.736709097			1.50E+02	0.075433
152.1163327	0.787152		150.6334	0.499928		150.253	0.74			1.50E+02	0.077627
152.124666	0.779872		150.6359	0.498206		150.254	0.74			1.50E+02	0.078958
152.1329994	0.775895		150.6384	0.497459		150.255	0.74			1.50E+02	0.080863
152.1413327	0.77671		150.6409	0.496997		150.256	0.74			1.50E+02	0.081857
152.149666	0.776737		150.6434	0.496519		150.257	0.74			1.50E+02	0.083531
152.1579994	0.775318		150.6459	0.496087		150.258	0.74			1.50E+02	0.086335
152.1663327	0.772108		150.6484	0.49648		150.259	0.74			1.50E+02	0.089037
152.174666	0.769322		150.6509	0.497013		150.26	0.74			1.50E+02	0.091173
152.1829994	0.762721		150.6534	0.498669		150.261	0.74			1.50E+02	0.093584
152.1913327	0.750408		150.6559	0.499805		150.262	0.74			1.50E+02	0.097885
152.199666	0.741579		150.6584	0.500927		150.263	0.74			1.50E+02	0.102208
152.2079994	0.730596		150.6609	0.502613		150.264	0.74			1.50E+02	0.106394
152.2163327	0.725336		150.6634	0.504283		150.265	0.74			1.50E+02	0.109961
152.224666	0.726053		150.6659	0.505574		150.266	0.74			1.50E+02	0.112162
152.2329994	0.728188		150.6684	0.507232		150.267	0.7466989			1.50E+02	0.114743
152.2413327	0.730503		150.6709	0.509027		150.268	0.75			1.50E+02	0.11821
152.249666	0.733239		150.6734	0.510981		150.269	0.743305154			1.50E+02	0.121946
152.2579994	0.737391		150.6759	0.51257		150.27	0.74			1.50E+02	0.125454
152.2663327	0.736968		150.6784	0.515177		150.271	0.74			1.50E+02	0.12946
152.274666	0.735366		150.6809	0.517417		150.272	0.74			1.50E+02	0.134119
152.2829994	0.734362		150.6834	0.520882		150.273	0.74			1.50E+02	0.139422
152.2913327	0.737418		150.6859	0.528058		150.274	0.74			1.50E+02	0.143203
152.299666	0.735146		150.6884	0.533885		150.275	0.74			1.50E+02	0.145943
152.3079994	0.74296		150.6909	0.535716		150.276	0.74			1.50E+02	0.148853
152.3163327	0.741191		150.6934	0.537092		150.277	0.74			1.50E+02	0.152862
152.324666	0.742533		150.6959	0.538654		150.278	0.74			1.50E+02	0.156674
152.3329994	0.742915		150.6984	0.539604		150.279	0.74			1.50E+02	0.161069
152.3413327	0.751898		150.7009	0.54148		150.28	0.74			1.50E+02	0.165244
152.349666	0.757507		150.7034	0.542349		150.281	0.74			1.50E+02	0.170153
152.3579994	0.759771		150.7059	0.544114		150.282	0.74			1.50E+02	0.175967
152.3663327	0.759965		150.7084	0.546505		150.283	0.74			1.50E+02	0.180458
152.374666	0.759858		150.7109	0.548488		150.284	0.74			1.50E+02	0.183883
152.3829994	0.762871		150.7134	0.550876		150.285	0.74			1.50E+02	0.186977
152.3913327	0.766256		150.7159	0.553051		150.286	0.74			1.50E+02	0.190183
152.399666	0.770425		150.7184	0.554891		150.287	0.74			1.50E+02	0.194712
152.4079994	0.77362		150.7209	0.557331		150.288	0.74			1.50E+02	0.1985
152.4163327	0.774496		150.7234	0.55985		150.289	0.74			1.50E+02	0.202207
152.424666	0.773993		150.7259	0.561182		150.29	0.74			1.50E+02	0.205448
152.4329994	0.77031		150.7284	0.562534		150.291	0.74			1.50E+02	0.208746
152.4413327	0.767132		150.7309	0.564162		150.292	0.74			1.50E+02	0.213149
152.449666	0.767829		150.7334	0.565643		150.293	0.74			1.50E+02	0.217432
152.4579994	0.770382		150.7359	0.567079		150.294	0.74			1.50E+02	0.220653
152.4663327	0.768073		150.7384	0.567537		150.295	0.74			1.50E+02	0.222928
152.474666	0.76448		150.7409	0.56863		150.296	0.74			1.50E+02	0.226474
152.4829994	0.75919		150.7434	0.569135		150.297	0.730552045			1.50E+02	0.229286
152.4913327	0.76211		150.7459	0.570342		150.298	0.73			1.50E+02	0.233146
152.499666	0.764252		150.7484	0.570468		150.299	0.73			1.50E+02	0.237433
152.5079994	0.768353		150.7509	0.570503		150.3	0.73			1.50E+02	0.242204
152.5163327	0.769073		150.7534	0.571573		150.301	0.73			1.50E+02	0.246887
152.524666	0.769093		150.7559	0.572324		150.302	0.739425108			1.50E+02	0.252478
152.5329994	0.772673		150.7584	0.573336		150.303	0.74			1.50E+02	0.258766
152.5413327	0.776375		150.7609	0.573558		150.304	0.74			1.50E+02	0.264291
152.549666	0.77241		150.7634	0.574365		150.305	0.74			1.50E+02	0.269648
152.5579994	0.769194		150.7659	0.574368		150.306	0.74			1.50E+02	0.275232
152.5663327	0.762194		150.7684	0.575522		150.307	0.74			1.50E+02	0.28139
152.574666	0.752056		150.7709	0.576944		150.308	0.74			1.50E+02	0.28864
152.5829994	0.74614		150.7734	0.577835		150.309	0.74			1.50E+02	0.296082
152.5913327	0.73964		150.7759	0.573261		150.31	0.74			1.50E+02	0.302295
152.599666	0.739553		150.7784	0.570977		150.311	0.74			1.50E+02	0.307296
152.6079994	0.73569		150.7809	0.572515		150.312	0.74			1.50E+02	0.312725
152.6163327	0.741548		150.7834	0.57292		150.313	0.74			1.50E+02	0.317905
152.624666	0.747552		150.7859	0.568732		150.314	0.74			1.50E+02	0.323438
152.6329994	0.752758		150.7884	0.56285		150.315	0.74			1.50E+02	0.329773
152.6413327	0.755821		150.7909	0.56182		150.316	0.74			1.50E+02	0.335876
152.649666	0.753476		150.7934	0.562697		150.317	0.74			1.50E+02	0.341703
152.6579994	0.754736		150.7959	0.564714		150.318	0.74			1.50E+02	0.347122
152.6663327	0.753888		150.7984	0.566756		150.319	0.74			1.50E+02	0.353119
152.674666	0.753407		150.8009	0.568011		150.32	0.74			1.50E+02	0.360411
152.6829994	0.745962		150.8034	0.569741		150.321	0.74			1.50E+02	0.367941
152.6913327	0.743572		150.8059	0.57089		150.322	0.74			1.50E+02	0.375248
152.699666	0.739421		150.8084	0.572775		150.323	0.745972833			1.50E+02	0.38099
152.7079994	0.740096		150.8109	0.57307		150.324	0.75			1.50E+02	0.386191
152.7163327	0.743615		150.8134	0.573043		150.325	0.75			1.50E+02	0.390067
152.724666	0.747577		150.8159	0.572626		150.326	0.75			1.50E+02	0.394012
152.7329994	0.756464		150.8184	0.57208		150.327	0.75			1.50E+02	0.397681
152.7413327	0.760456		150.8209	0.57075		150.328	0.75			1.50E+02	0.401482
152.749666	0.762415		150.8234	0.569835		150.329	0.75			1.50E+02	0.405116
152.7579994	0.766849		150.8259	0.56997		150.33	0.744017925			1.50E+02	0.407699
152.7663327	0.764713		150.8284	0.569789		150.331	0.74			1.50E+02	0.410567
152.774666	0.76386		150.8309	0.569854		150.332	0.74			1.50E+02	0.413245
152.7829994	0.757206		150.8334	0.570383		150.333	0.74			1.50E+02	0.416566
152.7913327	0.757122		150.8359	0.569226		150.334	0.74			1.50E+02	0.419111
152.799666	0.759032		150.8384	0.568645		150.335	0.74			1.50E+02	0.420717
152.8079994	0.766974		150.8409	0.567369		150.336	0.74			1.50E+02	0.421092
152.8163327	0.772665		150.8434	0.566561		150.337	0.74			1.50E+02	0.421856
152.824666	0.774898		150.8459	0.565868		150.338	0.74			1.50E+02	0.422714
152.8329994	0.776701		150.8484	0.565331		150.339	0.74			1.50E+02	0.423572
152.8413327	0.788214		150.8509	0.564909		150.34	0.74			1.50E+02	0.424049
152.849666	0.800128		150.8534	0.564732		150.341	0.74			1.50E+02	0.424883
152.8579994	0.802043		150.8559	0.564161		150.342	0.74			1.50E+02	0.42601
152.8663327	0.818525		150.8584	0.562751		150.343	0.74			1.50E+02	0.42657
152.874666	0.829233		150.8609	0.562806		150.344	0.74			1.50E+02	0.427577
152.8829994	0.831861		150.8634	0.561975		150.345	0.74			1.50E+02	0.428765
152.8913327	0.833072		150.8659	0.562364		150.346	0.74			1.50E+02	0.430043
152.899666	0.830571		150.8684	0.562641		150.347	0.74			1.50E+02	0.431158
152.9079994	0.833705		150.8709	0.562856		150.348	0.74			1.50E+02	0.433397
152.9163327	0.836682		150.8734	0.563432		150.349	0.74			1.50E+02	0.435047
152.924666	0.833203		150.8759	0.563819		150.35	0.74			1.50E+02	0.437421
152.9329994	0.838162		150.8784	0.564685		150.351	0.74			1.50E+02	0.439802
152.9413327	0.849743		150.8809	0.565598		150.352	0.74			1.50E+02	0.442408
152.949666	0.859805		150.8834	0.566525		150.353	0.74			1.50E+02	0.445029
152.9579994	0.867291		150.8859	0.568046		150.354	0.74			1.50E+02	0.447633
152.9663327	0.879777		150.8884	0.569254		150.355	0.74			1.50E+02	0.450169
152.974666	0.882243		150.8909	0.570258		150.356	0.74			1.50E+02	0.451574
152.9829994	0.881141		150.8934	0.571112		150.357	0.74			1.50E+02	0.452726
152.9913327	0.877116		150.8959	0.572891		150.358	0.74			1.50E+02	0.453544
152.999666	0.87879		150.8984	0.574685		150.359	0.74			1.50E+02	0.454975
153.0079994	0.87166		150.9009	0.578003		150.36	0.74			1.50E+02	0.455938
153.0163327	0.872758		150.9034	0.580486		150.361	0.74			1.50E+02	0.455926
153.024666	0.868879		150.9059	0.581314		150.362	0.74			1.50E+02	0.455382
153.0329994	0.861356		150.9084	0.58211		150.363	0.74			1.50E+02	0.455291
153.0413327	0.850877		150.9109	0.582889		150.364	0.74			1.50E+02	0.455181
153.049666	0.847433		150.9134	0.585136		150.365	0.74			1.50E+02	0.454763
153.0579994	0.839465		150.9159	0.586605		150.366	0.74			1.50E+02	0.4528
153.0663327	0.836242		150.9184	0.587701		150.367	0.74			1.50E+02	0.451469
153.074666	0.836527		150.9209	0.587462		150.368	0.74			1.50E+02	0.449646
153.0829994	0.827173		150.9234	0.586152		150.369	0.74			1.50E+02	0.448428
153.0913327	0.821007		150.9259	0.583929		150.37	0.74			1.50E+02	0.447221
153.099666	0.81429		150.9284	0.582868		150.371	0.74			1.50E+02	0.446042
153.1079994	0.807724		150.9309	0.582059		150.372	0.74			1.50E+02	0.444908
153.1163327	0.805388		150.9334	0.581703		150.373	0.74			1.50E+02	0.444062
153.124666	0.801797		150.9359	0.580701		150.374	0.749260165			1.50E+02	0.443215
153.1329994	0.80143		150.9384	0.579828		150.375	0.75			1.50E+02	0.442471
153.1413327	0.794926		150.9409	0.579367		150.376	0.75			1.50E+02	0.441567
153.149666	0.797148		150.9434	0.579767		150.377	0.75			1.50E+02	0.440952
153.1579994	0.798525		150.9459	0.57976		150.378	0.75			1.50E+02	0.440899
153.1663327	0.801951		150.9484	0.579406		150.379	0.75			1.50E+02	0.440239
153.174666	0.806853		150.9509	0.578783		150.38	0.75			1.50E+02	0.439582
153.1829994	0.808249		150.9534	0.578514		150.381	0.75			1.50E+02	0.439516
153.1913327	0.803329		150.9559	0.577775		150.382	0.75			1.50E+02	0.439953
153.199666	0.795009		150.9584	0.57778		150.383	0.75			1.50E+02	0.439642
153.2079994	0.784117		150.9609	0.577773		150.384	0.75			1.50E+02	0.440033
153.2163327	0.771139		150.9634	0.577869		150.385	0.75			1.50E+02	0.439653
153.224666	0.760547		150.9659	0.578167		150.386	0.75			1.50E+02	0.438946
153.2329994	0.752311		150.9684	0.579233		150.387	0.75			1.50E+02	0.438843
153.2413327	0.740659		150.9709	0.579734		150.388	0.75			1.50E+02	0.43854
153.249666	0.732215		150.9734	0.579356		150.389	0.75			1.50E+02	0.438539
153.2579994	0.734088		150.9759	0.579526		150.39	0.75			1.50E+02	0.438144
153.2663327	0.737633		150.9784	0.579644		150.391	0.75			1.50E+02	0.437341
153.274666	0.740641		150.9809	0.579132		150.392	0.75			1.50E+02	0.437069
153.2829994	0.739072		150.9834	0.578029		150.393	0.75			1.50E+02	0.436951
153.2913327	0.734009		150.9859	0.577415		150.394	0.75			1.50E+02	0.437209
153.299666	0.730773		150.9884	0.575953		150.395	0.75			1.50E+02	0.437269
153.3079994	0.72182		150.9909	0.57491		150.396	0.75592921			1.50E+02	0.436341
153.3163327	0.717141		150.9934	0.573566		150.397	0.76			1.50E+02	0.434552
153.324666	0.715444		150.9959	0.572528		150.398	0.76			1.50E+02	0.43341
153.3329994	0.71173		150.9984	0.571014		150.399	0.76			1.50E+02	0.432785
153.3413327	0.705525		151.0009	0.568502		150.4	0.76			1.50E+02	0.433279
153.349666	0.705675		151.0034	0.567242		150.401	0.76			1.50E+02	0.433599
153.3579994	0.701212		151.0059	0.566052		150.402	0.76			1.50E+02	0.433556
153.3663327	0.702057		151.0084	0.563929		150.403	0.76			1.50E+02	0.433844
153.374666	0.705424		151.0109	0.561899		150.404	0.76			1.50E+02	0.434231
153.3829994	0.70514		151.0134	0.55939		150.405	0.76			1.50E+02	0.43615
153.3913327	0.712917		151.0159	0.55665		150.406	0.76			1.50E+02	0.438477
153.399666	0.719884		151.0184	0.554136		150.407	0.76			1.50E+02	0.441047
153.4079994	0.717637		151.0209	0.551175		150.408	0.76			1.50E+02	0.442859
153.4163327	0.708857		151.0234	0.548454		150.409	0.76			1.50E+02	0.44363
153.424666	0.696794		151.0259	0.544923		150.41	0.76			1.50E+02	0.443169
153.4329994	0.686213		151.0284	0.54226		150.411	0.76594307			1.50E+02	0.443404
153.4413327	0.671478		151.0309	0.539511		150.412	0.77			1.50E+02	0.444349
153.449666	0.662163		151.0334	0.536348		150.413	0.77			1.50E+02	0.446195
153.4579994	0.658202		151.0359	0.533985		150.414	0.77			1.50E+02	0.447641
153.4663327	0.652323		151.0384	0.532063		150.415	0.77			1.50E+02	0.449064
153.474666	0.656213		151.0409	0.529441		150.416	0.77			1.50E+02	0.450694
153.4829994	0.660514		151.0434	0.527864		150.417	0.77			1.50E+02	0.452427
153.4913327	0.663958		151.0459	0.525924		150.418	0.77			1.50E+02	0.453975
153.499666	0.662654		151.0484	0.523668		150.419	0.77			1.50E+02	0.455535
153.5079994	0.663678		151.0509	0.521032		150.42	0.77			1.50E+02	0.456641
153.5163327	0.661089		151.0534	0.519035		150.421	0.77			1.50E+02	0.457414
153.524666	0.653455		151.0559	0.516734		150.422	0.772193536			1.50E+02	0.459211
153.5329994	0.655041		151.0584	0.515045		150.423	0.78			1.50E+02	0.460048
153.5413327	0.658986		151.0609	0.513131		150.424	0.78			1.50E+02	0.460967
153.549666	0.663741		151.0634	0.51131		150.425	0.78			1.50E+02	0.463426
153.5579994	0.672364		151.0659	0.510306		150.426	0.78			1.50E+02	0.465613
153.5663327	0.677991		151.0684	0.509341		150.427	0.78			1.50E+02	0.468432
153.574666	0.679159		151.0709	0.507944		150.428	0.78			1.50E+02	0.472212
153.5829994	0.675164		151.0734	0.505596		150.429	0.78			1.50E+02	0.476686
153.5913327	0.677118		151.0759	0.503762		150.43	0.782184098			1.50E+02	0.481329
153.599666	0.671349		151.0784	0.501719		150.431	0.79			1.50E+02	0.48481
153.6079994	0.66266		151.0809	0.499489		150.432	0.79			1.50E+02	0.487146
153.6163327	0.650074		151.0834	0.496671		150.433	0.79			1.50E+02	0.488384
153.624666	0.641617		151.0859	0.49537		150.434	0.79			1.50E+02	0.48991
153.6329994	0.632596		151.0884	0.492935		150.435	0.79			1.50E+02	0.490569
153.6413327	0.626374		151.0909	0.490034		150.436	0.79			1.51E+02	0.492169
153.649666	0.626147		151.0934	0.486605		150.437	0.79			1.51E+02	0.493083
153.6579994	0.622694		151.0959	0.481699		150.438	0.79			1.51E+02	0.494012
153.6663327	0.618081		151.0984	0.477262		150.439	0.791827019			1.51E+02	0.494637
153.674666	0.620879		151.1009	0.472918		150.44	0.8			1.51E+02	0.495038
153.6829994	0.624387		151.1034	0.467776		150.441	0.8			1.51E+02	0.496017
153.6913327	0.621344		151.1059	0.463403		150.442	0.8			1.51E+02	0.496607
153.699666	0.626605		151.1084	0.458643		150.443	0.8			1.51E+02	0.498701
153.7079994	0.634968		151.1109	0.454792		150.444	0.8			1.51E+02	0.499258
153.7163327	0.637657		151.1134	0.449194		150.445	0.8			1.51E+02	0.500692
153.724666	0.646668		151.1159	0.444023		150.446	0.8			1.51E+02	0.502155
153.7329994	0.651999		151.1184	0.439327		150.447	0.8			1.51E+02	0.503777
153.7413327	0.645846		151.1209	0.434159		150.448	0.8			1.51E+02	0.504688
153.749666	0.638651		151.1234	0.428936		150.449	0.8			1.51E+02	0.506295
153.7579994	0.628736		151.1259	0.422804		150.45	0.808621881			1.51E+02	0.507671
153.7663327	0.622614		151.1284	0.417061		150.451	0.81			1.51E+02	0.509615
153.774666	0.613339		151.1309	0.411146		150.452	0.81			1.51E+02	0.511299
153.7829994	0.60877		151.1334	0.405307		150.453	0.81			1.51E+02	0.512636
153.7913327	0.604742		151.1359	0.399841		150.454	0.81			1.51E+02	0.514983
153.799666	0.601798		151.1384	0.39355		150.455	0.81			1.51E+02	0.516856
153.8079994	0.607382		151.1409	0.388257		150.456	0.81			1.51E+02	0.519676
153.8163327	0.610866		151.1434	0.383407		150.457	0.81			1.51E+02	0.523035
153.824666	0.6075		151.1459	0.378817		150.458	0.81			1.51E+02	0.525433
153.8329994	0.611865		151.1484	0.373807		150.459	0.81			1.51E+02	0.526562
153.8413327	0.614954		151.1509	0.369107		150.46	0.81			1.51E+02	0.52818
153.849666	0.61534		151.1534	0.364023		150.461	0.81			1.51E+02	0.528876
153.8579994	0.611968		151.1559	0.359348		150.462	0.81			1.51E+02	0.529558
153.8663327	0.611634		151.1584	0.355081		150.463	0.81			1.51E+02	0.530152
153.874666	0.610552		151.1609	0.349957		150.464	0.81			1.51E+02	0.530694
153.8829994	0.611342		151.1634	0.345428		150.465	0.81			1.51E+02	0.531599
153.8913327	0.609088		151.1659	0.341284		150.466	0.81			1.51E+02	0.531552
153.899666	0.61826		151.1684	0.337674		150.467	0.81			1.51E+02	0.531639
153.9079994	0.618059		151.1709	0.333849		150.468	0.815204676			1.51E+02	0.531036
153.9163327	0.617962		151.1734	0.33112		150.469	0.82			1.51E+02	0.529984
153.924666	0.613883		151.1759	0.328668		150.47	0.82			1.51E+02	0.52841
153.9329994	0.610773		151.1784	0.326726		150.471	0.82			1.51E+02	0.526858
153.9413327	0.605306		151.1809	0.325155		150.472	0.82			1.51E+02	0.524589
153.949666	0.608184		151.1834	0.323404		150.473	0.82			1.51E+02	0.521914
153.9579994	0.606216		151.1859	0.321519		150.474	0.82			1.51E+02	0.52047
153.9663327	0.601188		151.1884	0.320175		150.475	0.82			1.51E+02	0.518989
153.974666	0.593168		151.1909	0.319188		150.476	0.82			1.51E+02	0.516603
153.9829994	0.584455		151.1934	0.31844		150.477	0.82			1.51E+02	0.515446
153.9913327	0.580149		151.1959	0.317435		150.478	0.82			1.51E+02	0.514811
153.999666	0.569968		151.1984	0.316064		150.479	0.82			1.51E+02	0.513634
154.0079994	0.556396		151.2009	0.314583		150.48	0.82			1.51E+02	0.512977
154.0163327	0.565392		151.2034	0.313799		150.481	0.82			1.51E+02	0.511982
154.024666	0.581565		151.2059	0.312805		150.482	0.82			1.51E+02	0.51057
154.0329994	0.6074		151.2084	0.31259		150.483	0.82			1.51E+02	0.508951
154.0413327	0.653953		151.2109	0.312148		150.484	0.82			1.51E+02	0.507197
154.049666	0.728183		151.2134	0.311929		150.485	0.82			1.51E+02	0.50557
154.0579994	0.813444		151.2159	0.311994		150.486	0.82			1.51E+02	0.503883
154.0663327	0.905917		151.2184	0.310743		150.487	0.824428627			1.51E+02	0.502603
154.074666	0.979568		151.2209	0.309837		150.488	0.83			1.51E+02	0.501726
154.0829994	1.036871		151.2234	0.308686		150.489	0.83			1.51E+02	0.499928
154.0913327	1.093038		151.2259	0.307301		150.49	0.83			1.51E+02	0.498206
154.099666	1.132859		151.2284	0.306664		150.491	0.83			1.51E+02	0.497459
154.1079994	1.138151		151.2309	0.304688		150.492	0.83			1.51E+02	0.496997
154.1163327	1.125268		151.2334	0.302797		150.493	0.83			1.51E+02	0.496519
154.124666	1.120731		151.2359	0.301472		150.494	0.83			1.51E+02	0.496087
154.1329994	1.133673		151.2384	0.300347		150.495	0.83			1.51E+02	0.49648
154.1413327	1.146477		151.2409	0.299134		150.496	0.83			1.51E+02	0.497013
154.149666	1.173057		151.2434	0.297569		150.497	0.83			1.51E+02	0.498669
154.1579994	1.216957		151.2459	0.295835		150.498	0.83			1.51E+02	0.499805
154.1663327	1.284166		151.2484	0.294509		150.499	0.83			1.51E+02	0.500927
154.174666	1.361961		151.2509	0.291938		150.5	0.83			1.51E+02	0.502613
154.1829994	1.409615		151.2534	0.28998		150.501	0.83			1.51E+02	0.504283
154.1913327	1.460741		151.2559	0.288893		150.502	0.83			1.51E+02	0.505574
154.199666	1.532918		151.2584	0.28736		150.503	0.83			1.51E+02	0.507232
154.2079994	1.631756		151.2609	0.285431		150.504	0.83			1.51E+02	0.509027
154.2163327	1.718033		151.2634	0.2831		150.505	0.83			1.51E+02	0.510981
154.224666	1.824683		151.2659	0.28134		150.506	0.831882553			1.51E+02	0.51257
154.2329994	1.963076		151.2684	0.279556		150.507	0.84			1.51E+02	0.515177
154.2413327	2.15224		151.2709	0.277727		150.508	0.84			1.51E+02	0.517417
154.249666	2.393415		151.2734	0.276306		150.509	0.84			1.51E+02	0.520882
154.2579994	2.655353		151.2759	0.275152		150.51	0.84			1.51E+02	0.528058
154.2663327	2.91085		151.2784	0.274072		150.511	0.84			1.51E+02	0.533885
154.274666	3.157771		151.2809	0.273253		150.512	0.84			1.51E+02	0.535716
154.2829994	3.416207		151.2834	0.272031		150.513	0.84			1.51E+02	0.537092
154.2913327	3.684106		151.2859	0.270281		150.514	0.84			1.51E+02	0.538654
154.299666	3.948315		151.2884	0.269227		150.515	0.84			1.51E+02	0.539604
154.3079994	4.197495		151.2909	0.267449		150.516	0.84			1.51E+02	0.54148
154.3163327	4.478126		151.2934	0.266133		150.517	0.84			1.51E+02	0.542349
154.324666	4.805477		151.2959	0.264412		150.518	0.84			1.51E+02	0.544114
154.3329994	5.138533		151.2984	0.263028		150.519	0.84			1.51E+02	0.546505
154.3413327	5.476801		151.3009	0.261787		150.52	0.84			1.51E+02	0.548488
154.349666	5.846941		151.3034	0.261192		150.521	0.84			1.51E+02	0.550876
154.3579994	6.246364		151.3059	0.259715		150.522	0.848165559			1.51E+02	0.553051
154.3663327	6.643175		151.3084	0.258859		150.523	0.85			1.51E+02	0.554891
154.374666	7.000663		151.3109	0.258047		150.524	0.85			1.51E+02	0.557331
154.3829994	7.312225		151.3134	0.257147		150.525	0.85			1.51E+02	0.55985
154.3913327	7.621384		151.3159	0.255915		150.526	0.85			1.51E+02	0.561182
154.399666	7.957953		151.3184	0.254802		150.527	0.85			1.51E+02	0.562534
154.4079994	8.310276		151.3209	0.253873		150.528	0.85			1.51E+02	0.564162
154.4163327	8.672756		151.3234	0.25344		150.529	0.85			1.51E+02	0.565643
154.424666	9.053678		151.3259	0.252642		150.53	0.85			1.51E+02	0.567079
154.4329994	9.457073		151.3284	0.250532		150.531	0.85			1.51E+02	0.567537
154.4413327	9.852411		151.3309	0.249656		150.532	0.85			1.51E+02	0.56863
154.449666	10.234689		151.3334	0.247188		150.533	0.85			1.51E+02	0.569135
154.4579994	10.601782		151.3359	0.245591		150.534	0.85			1.51E+02	0.570342
154.4663327	10.999777		151.3384	0.243651		150.535	0.85			1.51E+02	0.570468
154.474666	11.417174		151.3409	0.241346		150.536	0.85			1.51E+02	0.570503
154.4829994	11.837155		151.3434	0.238783		150.537	0.85			1.51E+02	0.571573
154.4913327	12.275777		151.3459	0.235327		150.538	0.85			1.51E+02	0.572324
154.499666	12.701872		151.3484	0.232877		150.539	0.85			1.51E+02	0.573336
154.5079994	13.13377		151.3509	0.230917		150.54	0.85			1.51E+02	0.573558
154.5163327	13.590223		151.3534	0.227645		150.541	0.85			1.51E+02	0.574365
154.524666	14.081566		151.3559	0.224632		150.542	0.85			1.51E+02	0.574368
154.5329994	14.590489		151.3584	0.22182		150.543	0.85			1.51E+02	0.575522
154.5413327	15.108141		151.3609	0.218381		150.544	0.85			1.51E+02	0.576944
154.549666	15.640583		151.3634	0.214584		150.545	0.85			1.51E+02	0.577835
154.5579994	16.169812		151.3659	0.211121		150.546	0.85			1.51E+02	0.573261
154.5663327	16.687606		151.3684	0.207028		150.547	0.85			1.51E+02	0.570977
154.574666	17.186106		151.3709	0.203385		150.548	0.85			1.51E+02	0.572515
154.5829994	17.673151		151.3734	0.200342		150.549	0.85			1.51E+02	0.57292
154.5913327	18.168698		151.3759	0.196132		150.55	0.84520706			1.51E+02	0.568732
154.599666	18.703603		151.3784	0.192577		150.551	0.84			1.51E+02	0.56285
154.6079994	19.287446		151.3809	0.188977		150.552	0.84			1.51E+02	0.56182
154.6163327	19.915843		151.3834	0.185089		150.553	0.84			1.51E+02	0.562697
154.624666	20.559551		151.3859	0.182019		150.554	0.84			1.51E+02	0.564714
154.6329994	21.197763		151.3884	0.179368		150.555	0.84			1.51E+02	0.566756
154.6413327	21.818132		151.3909	0.17759		150.556	0.84			1.51E+02	0.568011
154.649666	22.417689		151.3934	0.175706		150.557	0.84			1.51E+02	0.569741
154.6579994	23.00799		151.3959	0.173451		150.558	0.84			1.51E+02	0.57089
154.6663327	23.593416		151.3984	0.172227		150.559	0.84			1.51E+02	0.572775
154.674666	24.187497		151.4009	0.171239		150.56	0.84			1.51E+02	0.57307
154.6829994	24.790096		151.4034	0.170229		150.561	0.84			1.51E+02	0.573043
154.6913327	25.429879		151.4059	0.169846		150.562	0.84			1.51E+02	0.572626
154.699666	26.096275		151.4084	0.169778		150.563	0.84			1.51E+02	0.57208
154.7079994	26.777411		151.4109	0.169587		150.564	0.84			1.51E+02	0.57075
154.7163327	27.46604		151.4134	0.168846		150.565	0.84			1.51E+02	0.569835
154.724666	28.16044		151.4159	0.168885		150.566	0.84			1.51E+02	0.56997
154.7329994	28.853294		151.4184	0.168498		150.567	0.84			1.51E+02	0.569789
154.7413327	29.525335		151.4209	0.168466		150.568	0.84			1.51E+02	0.569854
154.749666	30.182069		151.4234	0.16806		150.569	0.84			1.51E+02	0.570383
154.7579994	30.836621		151.4259	0.167932		150.57	0.84			1.51E+02	0.569226
154.7663327	31.491719		151.4284	0.168742		150.571	0.84			1.51E+02	0.568645
154.774666	32.125262		151.4309	0.168579		150.572	0.84			1.51E+02	0.567369
154.7829994	32.743398		151.4334	0.16775		150.573	0.84			1.51E+02	0.566561
154.7913327	33.365669		151.4359	0.166861		150.574	0.84			1.51E+02	0.565868
154.799666	34.025976		151.4384	0.165647		150.575	0.84			1.51E+02	0.565331
154.8079994	34.710704		151.4409	0.164384		150.576	0.84			1.51E+02	0.564909
154.8163327	35.396889		151.4434	0.162648		150.577	0.84			1.51E+02	0.564732
154.824666	36.077412		151.4459	0.160722		150.578	0.84			1.51E+02	0.564161
154.8329994	36.749524		151.4484	0.158883		150.579	0.84			1.51E+02	0.562751
154.8413327	37.400706		151.4509	0.158355		150.58	0.84			1.51E+02	0.562806
154.849666	38.03271		151.4534	0.15817		150.581	0.84			1.51E+02	0.561975
154.8579994	38.670838		151.4559	0.158533		150.582	0.84			1.51E+02	0.562364
154.8663327	39.316258		151.4584	0.158801		150.583	0.84			1.51E+02	0.562641
154.874666	39.963813		151.4609	0.159755		150.584	0.84			1.51E+02	0.562856
154.8829994	40.634737		151.4634	0.160104		150.585	0.84			1.51E+02	0.563432
154.8913327	41.335649		151.4659	0.160611		150.586	0.832039946			1.51E+02	0.563819
154.899666	42.04039		151.4684	0.161425		150.587	0.83			1.51E+02	0.564685
154.9079994	42.722294		151.4709	0.161468		150.588	0.83			1.51E+02	0.565598
154.9163327	43.373806		151.4734	0.161835		150.589	0.83			1.51E+02	0.566525
154.924666	44.001375		151.4759	0.162304		150.59	0.83			1.51E+02	0.568046
154.9329994	44.605822		151.4784	0.163052		150.591	0.83			1.51E+02	0.569254
154.9413327	45.18262		151.4809	0.163818		150.592	0.83			1.51E+02	0.570258
154.949666	45.779167		151.4834	0.163084		150.593	0.83			1.51E+02	0.571112
154.9579994	46.412783		151.4859	0.162926		150.594	0.83			1.51E+02	0.572891
154.9663327	47.074711		151.4884	0.162782		150.595	0.83			1.51E+02	0.574685
154.974666	47.754036		151.4909	0.161557		150.596	0.83			1.51E+02	0.578003
154.9829994	48.429205		151.4934	0.160714		150.597	0.83			1.51E+02	0.580486
154.9913327	49.083043		151.4959	0.160398		150.598	0.83			1.51E+02	0.581314
154.999666	49.706372		151.4984	0.159617		150.599	0.83			1.51E+02	0.58211
155.0079994	50.290218		151.5009	0.158827		150.6	0.83			1.51E+02	0.582889
155.0163327	50.849206		151.5034	0.158608		150.601	0.83			1.51E+02	0.585136
155.024666	51.406712		151.5059	0.158501		150.602	0.83			1.51E+02	0.586605
155.0329994	51.996625		151.5084	0.157848		150.603	0.83			1.51E+02	0.587701
155.0413327	52.603242		151.5109	0.157336		150.604	0.83			1.51E+02	0.587462
155.049666	53.205186		151.5134	0.156622		150.605	0.83			1.51E+02	0.586152
155.0579994	53.820045		151.5159	0.156145		150.606	0.83			1.51E+02	0.583929
155.0663327	54.446402		151.5184	0.155962		150.607	0.835251744			1.51E+02	0.582868
155.074666	55.069748		151.5209	0.154987		150.608	0.84			1.51E+02	0.582059
155.0829994	55.673619		151.5234	0.153166		150.609	0.84			1.51E+02	0.581703
155.0913327	56.251507		151.5259	0.151351		150.61	0.84			1.51E+02	0.580701
155.099666	56.784716		151.5284	0.150959		150.611	0.84			1.51E+02	0.579828
155.1079994	57.274156		151.5309	0.151588		150.612	0.84			1.51E+02	0.579367
155.1163327	57.727685		151.5334	0.151668		150.613	0.84			1.51E+02	0.579767
155.124666	58.18863		151.5359	0.151631		150.614	0.84			1.51E+02	0.57976
155.1329994	58.672274		151.5384	0.151473		150.615	0.84			1.51E+02	0.579406
155.1413327	59.157523		151.5409	0.151772		150.616	0.84			1.51E+02	0.578783
155.149666	59.644646		151.5434	0.152383		150.617	0.84			1.51E+02	0.578514
155.1579994	60.146361		151.5459	0.153213		150.618	0.84			1.51E+02	0.577775
155.1663327	60.660217		151.5484	0.154109		150.619	0.84			1.51E+02	0.57778
155.174666	61.165113		151.5509	0.155828		150.62	0.84			1.51E+02	0.577773
155.1829994	61.657578		151.5534	0.158233		150.621	0.84			1.51E+02	0.577869
155.1913327	62.143061		151.5559	0.16052		150.622	0.844497582			1.51E+02	0.578167
155.199666	62.577082		151.5584	0.162551		150.623	0.85			1.51E+02	0.579233
155.2079994	62.978441		151.5609	0.164284		150.624	0.85			1.51E+02	0.579734
155.2163327	63.340296		151.5634	0.166556		150.625	0.85			1.51E+02	0.579356
155.224666	63.679066		151.5659	0.168493		150.626	0.85			1.51E+02	0.579526
155.2329994	64.007293		151.5684	0.169682		150.627	0.85			1.51E+02	0.579644
155.2413327	64.357887		151.5709	0.170804		150.628	0.85			1.51E+02	0.579132
155.249666	64.741176		151.5734	0.170653		150.629	0.85			1.51E+02	0.578029
155.2579994	65.144831		151.5759	0.170486		150.63	0.852308722			1.51E+02	0.577415
155.2663327	65.516747		151.5784	0.17024		150.631	0.86			1.51E+02	0.575953
155.274666	65.851992		151.5809	0.170559		150.632	0.86			1.51E+02	0.57491
155.2829994	66.159071		151.5834	0.170359		150.633	0.86			1.51E+02	0.573566
155.2913327	66.426654		151.5859	0.170313		150.634	0.86			1.51E+02	0.572528
155.299666	66.65647		151.5884	0.170087		150.635	0.86			1.51E+02	0.571014
155.3079994	66.867174		151.5909	0.168782		150.636	0.86			1.51E+02	0.568502
155.3163327	67.078079		151.5934	0.168177		150.637	0.860887386			1.51E+02	0.567242
155.324666	67.305887		151.5959	0.166552		150.638	0.87			1.51E+02	0.566052
155.3329994	67.554518		151.5984	0.165422		150.639	0.87			1.51E+02	0.563929
155.3413327	67.834336		151.6009	0.164407		150.64	0.87			1.51E+02	0.561899
155.349666	68.147414		151.6034	0.162595		150.641	0.87			1.51E+02	0.55939
155.3579994	68.474303		151.6059	0.161289		150.642	0.87			1.51E+02	0.55665
155.3663327	68.800952		151.6084	0.160798		150.643	0.87			1.51E+02	0.554136
155.374666	69.101456		151.6109	0.160114		150.644	0.87			1.51E+02	0.551175
155.3829994	69.339078		151.6134	0.159774		150.645	0.87			1.51E+02	0.548454
155.3913327	69.542937		151.6159	0.159127		150.646	0.87			1.51E+02	0.544923
155.399666	69.719555		151.6184	0.158103		150.647	0.87			1.51E+02	0.54226
155.4079994	69.884919		151.6209	0.157662		150.648	0.87			1.51E+02	0.539511
155.4163327	70.057257		151.6234	0.156892		150.649	0.87			1.51E+02	0.536348
155.424666	70.266825		151.6259	0.156062		150.65	0.87			1.51E+02	0.533985
155.4329994	70.504896		151.6284	0.155462		150.651	0.87			1.51E+02	0.532063
155.4413327	70.76391		151.6309	0.154257		150.652	0.87			1.51E+02	0.529441
155.449666	71.037744		151.6334	0.153276		150.653	0.87			1.51E+02	0.527864
155.4579994	71.308133		151.6359	0.152372		150.654	0.87			1.51E+02	0.525924
155.4663327	71.557968		151.6384	0.151507		150.655	0.87			1.51E+02	0.523668
155.474666	71.773698		151.6409	0.150857		150.656	0.87			1.51E+02	0.521032
155.4829994	71.957948		151.6434	0.149623		150.657	0.87			1.51E+02	0.519035
155.4913327	72.121934		151.6459	0.149213		150.658	0.87			1.51E+02	0.516734
155.499666	72.26861		151.6484	0.148794		150.659	0.87			1.51E+02	0.515045
155.5079994	72.437405		151.6509	0.148845		150.66	0.87			1.51E+02	0.513131
155.5163327	72.605548		151.6534	0.1496		150.661	0.87			1.51E+02	0.51131
155.524666	72.774105		151.6559	0.150066		150.662	0.87			1.51E+02	0.510306
155.5329994	72.942814		151.6584	0.149892		150.663	0.87			1.51E+02	0.509341
155.5413327	73.076527		151.6609	0.150615		150.664	0.877443032			1.51E+02	0.507944
155.549666	73.232762		151.6634	0.151149		150.665	0.88			1.51E+02	0.505596
155.5579994	73.404816		151.6659	0.151573		150.666	0.88			1.51E+02	0.503762
155.5663327	73.570356		151.6684	0.152613		150.667	0.88			1.51E+02	0.501719
155.574666	73.738498		151.6709	0.153402		150.668	0.88			1.51E+02	0.499489
155.5829994	73.894391		151.6734	0.1542		150.669	0.88			1.51E+02	0.496671
155.5913327	74.030069		151.6759	0.154185		150.67	0.88			1.51E+02	0.49537
155.599666	74.153268		151.6784	0.155002		150.671	0.88			1.51E+02	0.492935
155.6079994	74.251466		151.6809	0.155525		150.672	0.88			1.51E+02	0.490034
155.6163327	74.343931		151.6834	0.156266		150.673	0.88			1.51E+02	0.486605
155.624666	74.411715		151.6859	0.156242		150.674	0.88			1.51E+02	0.481699
155.6329994	74.488494		151.6884	0.15642		150.675	0.88			1.51E+02	0.477262
155.6413327	74.576383		151.6909	0.15698		150.676	0.88			1.51E+02	0.472918
155.649666	74.632609		151.6934	0.158136		150.677	0.88			1.51E+02	0.467776
155.6579994	74.711577		151.6959	0.159399		150.678	0.88			1.51E+02	0.463403
155.6663327	74.7836		151.6984	0.159815		150.679	0.88			1.51E+02	0.458643
155.674666	74.853941		151.7009	0.160714		150.68	0.88			1.51E+02	0.454792
155.6829994	74.933856		151.7034	0.161874		150.681	0.88			1.51E+02	0.449194
155.6913327	75.018966		151.7059	0.162388		150.682	0.88			1.51E+02	0.444023
155.699666	75.069449		151.7084	0.163112		150.683	0.88			1.51E+02	0.439327
155.7079994	75.096911		151.7109	0.163335		150.684	0.88			1.51E+02	0.434159
155.7163327	75.104892		151.7134	0.163777		150.685	0.88			1.51E+02	0.428936
155.724666	75.112737		151.7159	0.164427		150.686	0.88			1.51E+02	0.422804
155.7329994	75.125359		151.7184	0.164521		150.687	0.88			1.51E+02	0.417061
155.7413327	75.144804		151.7209	0.164503		150.688	0.88			1.51E+02	0.411146
155.749666	75.176428		151.7234	0.163849		150.689	0.88			1.51E+02	0.405307
155.7579994	75.218235		151.7259	0.162983		150.69	0.88			1.51E+02	0.399841
155.7663327	75.251721		151.7284	0.162886		150.691	0.88			1.51E+02	0.39355
155.774666	75.260941		151.7309	0.16277		150.692	0.88			1.51E+02	0.388257
155.7829994	75.248674		151.7334	0.162112		150.693	0.88			1.51E+02	0.383407
155.7913327	75.22465		151.7359	0.161786		150.694	0.88			1.51E+02	0.378817
155.799666	75.187869		151.7384	0.161762		150.695	0.88			1.51E+02	0.373807
155.8079994	75.164258		151.7409	0.161948		150.696	0.88			1.51E+02	0.369107
155.8163327	75.149973		151.7434	0.162053		150.697	0.88			1.51E+02	0.364023
155.824666	75.139063		151.7459	0.161301		150.698	0.87615208			1.51E+02	0.359348
155.8329994	75.126791		151.7484	0.161627		150.699	0.87			1.51E+02	0.355081
155.8413327	75.108718		151.7509	0.162379		150.7	0.87			1.51E+02	0.349957
155.849666	75.11817		151.7534	0.162587		150.701	0.87			1.51E+02	0.345428
155.8579994	75.140468		151.7559	0.162632		150.702	0.87			1.51E+02	0.341284
155.8663327	75.157856		151.7584	0.162981		150.703	0.87			1.51E+02	0.337674
155.874666	75.16714		151.7609	0.162452		150.704	0.87			1.51E+02	0.333849
155.8829994	75.186153		151.7634	0.162575		150.705	0.87			1.51E+02	0.33112
155.8913327	75.206431		151.7659	0.162834		150.706	0.87			1.51E+02	0.328668
155.899666	75.227383		151.7684	0.164341		150.707	0.87			1.51E+02	0.326726
155.9079994	75.244026		151.7709	0.16505		150.708	0.87			1.51E+02	0.325155
155.9163327	75.254553		151.7734	0.165968		150.709	0.87			1.51E+02	0.323404
155.924666	75.2586		151.7759	0.167212		150.71	0.87			1.51E+02	0.321519
155.9329994	75.263209		151.7784	0.16795		150.711	0.87			1.51E+02	0.320175
155.9413327	75.257107		151.7809	0.168567		150.712	0.87			1.51E+02	0.319188
155.949666	75.254944		151.7834	0.168748		150.713	0.87			1.51E+02	0.31844
155.9579994	75.253941		151.7859	0.168318		150.714	0.87			1.51E+02	0.317435
155.9663327	75.244334		151.7884	0.168396		150.715	0.87			1.51E+02	0.316064
155.974666	75.231241		151.7909	0.168394		150.716	0.87			1.51E+02	0.314583
155.9829994	75.224353		151.7934	0.167959		150.717	0.87			1.51E+02	0.313799
155.9913327	75.20743		151.7959	0.168176		150.718	0.87			1.51E+02	0.312805
155.999666	75.187438		151.7984	0.16838		150.719	0.87			1.51E+02	0.31259
156.0079994	75.16088		151.8009	0.167593		150.72	0.87			1.51E+02	0.312148
156.0163327	75.137784		151.8034	0.167882		150.721	0.87			1.51E+02	0.311929
156.024666	75.104324		151.8059	0.167756		150.722	0.87			1.51E+02	0.311994
156.0329994	75.055665		151.8084	0.166735		150.723	0.87			1.51E+02	0.310743
156.0413327	75.003177		151.8109	0.16659		150.724	0.87			1.51E+02	0.309837
156.049666	74.95348		151.8134	0.165866		150.725	0.862449425			1.51E+02	0.308686
156.0579994	74.904575		151.8159	0.1649		150.726	0.867164886			1.51E+02	0.307301
156.0663327	74.852707		151.8184	0.164705		150.727	0.862833794			1.51E+02	0.306664
156.074666	74.794128		151.8209	0.163921		150.728	0.867167527			1.51E+02	0.304688
156.0829994	74.718365		151.8234	0.164054		150.729	0.87			1.51E+02	0.302797
156.0913327	74.6177		151.8259	0.163493		150.73	0.877170167			1.51E+02	0.301472
156.099666	74.50276		151.8284	0.163363		150.731	0.88			1.51E+02	0.300347
156.1079994	74.385581		151.8309	0.163534		150.732	0.88			1.51E+02	0.299134
156.1163327	74.277801		151.8334	0.164282		150.733	0.88			1.51E+02	0.297569
156.124666	74.174978		151.8359	0.164598		150.734	0.88			1.51E+02	0.295835
156.1329994	74.089721		151.8384	0.165185		150.735	0.872833232			1.51E+02	0.294509
156.1413327	74.015461		151.8409	0.1649		150.736	0.87			1.51E+02	0.291938
156.149666	73.9413		151.8434	0.164966		150.737	0.87			1.51E+02	0.28998
156.1579994	73.875332		151.8459	0.165516		150.738	0.87			1.51E+02	0.288893
156.1663327	73.809909		151.8484	0.166441		150.739	0.87			1.51E+02	0.28736
156.174666	73.738842		151.8509	0.16655		150.74	0.87			1.51E+02	0.285431
156.1829994	73.676064		151.8534	0.167415		150.741	0.87			1.51E+02	0.2831
156.1913327	73.621587		151.8559	0.168062		150.742	0.87			1.51E+02	0.28134
156.199666	73.560335		151.8584	0.168642		150.743	0.87			1.51E+02	0.279556
156.2079994	73.475306		151.8609	0.169173		150.744	0.87			1.51E+02	0.277727
156.2163327	73.368751		151.8634	0.169025		150.745	0.87			1.51E+02	0.276306
156.224666	73.231604		151.8659	0.169213		150.746	0.877151291			1.51E+02	0.275152
156.2329994	73.088863		151.8684	0.169297		150.747	0.88			1.51E+02	0.274072
156.2413327	72.936721		151.8709	0.168948		150.748	0.88			1.51E+02	0.273253
156.249666	72.790299		151.8734	0.168419		150.749	0.88			1.51E+02	0.272031
156.2579994	72.6415		151.8759	0.16812		150.75	0.88			1.51E+02	0.270281
156.2663327	72.488015		151.8784	0.167962		150.751	0.88			1.51E+02	0.269227
156.274666	72.295563		151.8809	0.168143		150.752	0.88			1.51E+02	0.267449
156.2829994	72.070962		151.8834	0.167278		150.753	0.88			1.51E+02	0.266133
156.2913327	71.826917		151.8859	0.166649		150.754	0.88			1.51E+02	0.264412
156.299666	71.576542		151.8884	0.166164		150.755	0.88			1.51E+02	0.263028
156.3079994	71.333601		151.8909	0.16575		150.756	0.88			1.51E+02	0.261787
156.3163327	71.102316		151.8934	0.165047		150.757	0.88			1.51E+02	0.261192
156.324666	70.870607		151.8959	0.164126		150.758	0.88			1.51E+02	0.259715
156.3329994	70.632937		151.8984	0.163412		150.759	0.88			1.51E+02	0.258859
156.3413327	70.397286		151.9009	0.162111		150.76	0.88			1.51E+02	0.258047
156.349666	70.156677		151.9034	0.160169		150.761	0.88			1.51E+02	0.257147
156.3579994	69.903482		151.9059	0.158134		150.762	0.88			1.51E+02	0.255915
156.3663327	69.64412		151.9084	0.156333		150.763	0.88			1.51E+02	0.254802
156.374666	69.376723		151.9109	0.154541		150.764	0.88			1.51E+02	0.253873
156.3829994	69.11174		151.9134	0.152711		150.765	0.88			1.51E+02	0.25344
156.3913327	68.854805		151.9159	0.150824		150.766	0.88			1.51E+02	0.252642
156.399666	68.615593		151.9184	0.149276		150.767	0.88			1.51E+02	0.250532
156.4079994	68.394702		151.9209	0.148033		150.768	0.88			1.51E+02	0.249656
156.4163327	68.161994		151.9234	0.147283		150.769	0.88			1.51E+02	0.247188
156.424666	67.898521		151.9259	0.146322		150.77	0.88			1.51E+02	0.245591
156.4329994	67.560626		151.9284	0.145797		150.771	0.88			1.51E+02	0.243651
156.4413327	67.149362		151.9309	0.144504		150.772	0.88			1.51E+02	0.241346
156.449666	66.711823		151.9334	0.143977		150.773	0.88			1.51E+02	0.238783
156.4579994	66.25111		151.9359	0.143257		150.774	0.88			1.51E+02	0.235327
156.4663327	65.786475		151.9384	0.142731		150.775	0.88			1.51E+02	0.232877
156.474666	65.336019		151.9409	0.14227		150.776	0.88			1.51E+02	0.230917
156.4829994	64.910188		151.9434	0.141954		150.777	0.88			1.51E+02	0.227645
156.4913327	64.50438		151.9459	0.141394		150.778	0.88			1.51E+02	0.224632
156.499666	64.089536		151.9484	0.141482		150.779	0.88			1.51E+02	0.22182
156.5079994	63.667528		151.9509	0.142797		150.78	0.88			1.51E+02	0.218381
156.5163327	63.221991		151.9534	0.144074		150.781	0.88			1.51E+02	0.214584
156.524666	62.743343		151.9559	0.144636		150.782	0.88			1.51E+02	0.211121
156.5329994	62.231042		151.9584	0.145659		150.783	0.88			1.51E+02	0.207028
156.5413327	61.703517		151.9609	0.146233		150.784	0.88			1.51E+02	0.203385
156.549666	61.159919		151.9634	0.147485		150.785	0.88			1.51E+02	0.200342
156.5579994	60.628669		151.9659	0.148501		150.786	0.88			1.51E+02	0.196132
156.5663327	60.11462		151.9684	0.14838		150.787	0.88			1.51E+02	0.192577
156.574666	59.618093		151.9709	0.147524		150.788	0.88			1.51E+02	0.188977
156.5829994	59.138887		151.9734	0.14742		150.789	0.88			1.51E+02	0.185089
156.5913327	58.686778		151.9759	0.146854		150.79	0.88			1.51E+02	0.182019
156.599666	58.235087		151.9784	0.146242		150.791	0.88			1.51E+02	0.179368
156.6079994	57.745299		151.9809	0.145047		150.792	0.88			1.51E+02	0.17759
156.6163327	57.198519		151.9834	0.144		150.793	0.88			1.51E+02	0.175706
156.624666	56.618269		151.9859	0.142833		150.794	0.88			1.51E+02	0.173451
156.6329994	56.004454		151.9884	0.142678		150.795	0.88			1.51E+02	0.172227
156.6413327	55.395283		151.9909	0.142321		150.796	0.873074611			1.51E+02	0.171239
156.649666	54.812098		151.9934	0.14164		150.797	0.87			1.51E+02	0.170229
156.6579994	54.257007		151.9959	0.141046		150.798	0.87			1.51E+02	0.169846
156.6663327	53.707074		151.9984	0.141343		150.799	0.87			1.51E+02	0.169778
156.674666	53.157294		152.0009	0.141816		150.8	0.87			1.51E+02	0.169587
156.6829994	52.603098		152.0034	0.142022		150.801	0.87			1.51E+02	0.168846
156.6913327	52.035863		152.0059	0.14171		150.802	0.87			1.51E+02	0.168885
156.699666	51.454413		152.0084	0.141347		150.803	0.87			1.51E+02	0.168498
156.7079994	50.840218		152.0109	0.141107		150.804	0.87			1.51E+02	0.168466
156.7163327	50.197693		152.0134	0.139696		150.805	0.87			1.51E+02	0.16806
156.724666	49.534912		152.0159	0.139469		150.806	0.87			1.51E+02	0.167932
156.7329994	48.864416		152.0184	0.139279		150.807	0.87			1.51E+02	0.168742
156.7413327	48.193069		152.0209	0.139213		150.808	0.87			1.51E+02	0.168579
156.749666	47.527078		152.0234	0.138634		150.809	0.87			1.51E+02	0.16775
156.7579994	46.864197		152.0259	0.1374		150.81	0.87			1.51E+02	0.166861
156.7663327	46.196297		152.0284	0.136957		150.811	0.87			1.51E+02	0.165647
156.774666	45.520535		152.0309	0.137159		150.812	0.87			1.51E+02	0.164384
156.7829994	44.815429		152.0334	0.1363		150.813	0.87			1.51E+02	0.162648
156.7913327	44.116802		152.0359	0.136083		150.814	0.87			1.51E+02	0.160722
156.799666	43.40244		152.0384	0.135449		150.815	0.87			1.51E+02	0.158883
156.8079994	42.691565		152.0409	0.134716		150.816	0.87			1.51E+02	0.158355
156.8163327	41.967649		152.0434	0.134026		150.817	0.87			1.51E+02	0.15817
156.824666	41.233435		152.0459	0.133531		150.818	0.87			1.51E+02	0.158533
156.8329994	40.495385		152.0484	0.132344		150.819	0.87			1.51E+02	0.158801
156.8413327	39.770382		152.0509	0.131509		150.82	0.87			1.51E+02	0.159755
156.849666	39.053121		152.0534	0.129894		150.821	0.87			1.51E+02	0.160104
156.8579994	38.323482		152.0559	0.128326		150.822	0.87			1.51E+02	0.160611
156.8663327	37.580212		152.0584	0.12645		150.823	0.87			1.51E+02	0.161425
156.874666	36.824341		152.0609	0.123457		150.824	0.866985731			1.51E+02	0.161468
156.8829994	36.056731		152.0634	0.120576		150.825	0.86			1.51E+02	0.161835
156.8913327	35.280139		152.0659	0.118742		150.826	0.863016909			1.51E+02	0.162304
156.899666	34.506331		152.0684	0.116157		150.827	0.87			1.51E+02	0.163052
156.9079994	33.747281		152.0709	0.111847		150.828	0.87			1.51E+02	0.163818
156.9163327	32.998801		152.0734	0.108374		150.829	0.87			1.51E+02	0.163084
156.924666	32.259331		152.0759	0.105722		150.83	0.87			1.51E+02	0.162926
156.9329994	31.516832		152.0784	0.104365		150.831	0.87			1.51E+02	0.162782
156.9413327	30.76332		152.0809	0.103488		150.832	0.87			1.51E+02	0.161557
156.949666	30.021776		152.0834	0.103026		150.833	0.87			1.51E+02	0.160714
156.9579994	29.292098		152.0859	0.10188		150.834	0.87			1.51E+02	0.160398
156.9663327	28.560579		152.0884	0.100518		150.835	0.87			1.51E+02	0.159617
156.974666	27.841949		152.0909	0.099626		150.836	0.87			1.52E+02	0.158827
156.9829994	27.131792		152.0934	0.098675		150.837	0.87			1.52E+02	0.158608
156.9913327	26.437355		152.0959	0.097177		150.838	0.87			1.52E+02	0.158501
156.999666	25.766307		152.0984	0.096796		150.839	0.87			1.52E+02	0.157848
157.0079994	25.103194		152.1009	0.094106		150.84	0.87			1.52E+02	0.157336
157.0163327	24.461545		152.1034	0.091282		150.841	0.87			1.52E+02	0.156622
157.024666	23.82002		152.1059	0.087459		150.842	0.87			1.52E+02	0.156145
157.0329994	23.195379		152.1084	0.083588		150.843	0.87			1.52E+02	0.155962
157.0413327	22.561597		152.1109	0.080249		150.844	0.87			1.52E+02	0.154987
157.049666	21.910971		152.1134	0.077071		150.845	0.87			1.52E+02	0.153166
157.0579994	21.269164		152.1159	0.074923		150.846	0.87			1.52E+02	0.151351
157.0663327	20.632446		152.1184	0.073581		150.847	0.87			1.52E+02	0.150959
157.074666	19.999352		152.1209	0.071964		150.848	0.879655954			1.52E+02	0.151588
157.0829994	19.380712		152.1234	0.070169		150.849	0.88			1.52E+02	0.151668
157.0913327	18.78324		152.1259	0.069045		150.85	0.88			1.52E+02	0.151631
157.099666	18.22828		152.1284	0.069006		150.851	0.88			1.52E+02	0.151473
157.1079994	17.717236		152.1309	0.068697		150.852	0.88			1.52E+02	0.151772
157.1163327	17.214762		152.1334	0.068339		150.853	0.88			1.52E+02	0.152383
157.124666	16.719698		152.1359	0.068102		150.854	0.88			1.52E+02	0.153213
157.1329994	16.215183		152.1384	0.067788		150.855	0.88			1.52E+02	0.154109
157.1413327	15.734142		152.1409	0.068513		150.856	0.88			1.52E+02	0.155828
157.149666	15.269375		152.1434	0.068347		150.857	0.88			1.52E+02	0.158233
157.1579994	14.834803		152.1459	0.069122		150.858	0.88			1.52E+02	0.16052
157.1663327	14.407819		152.1484	0.069082		150.859	0.88			1.52E+02	0.162551
157.174666	13.993966		152.1509	0.067111		150.86	0.88			1.52E+02	0.164284
157.1829994	13.584782		152.1534	0.06501		150.861	0.88			1.52E+02	0.166556
157.1913327	13.179814		152.1559	0.062953		150.862	0.88			1.52E+02	0.168493
157.199666	12.769283		152.1584	0.06067		150.863	0.88			1.52E+02	0.169682
157.2079994	12.356786		152.1609	0.059953		150.864	0.88			1.52E+02	0.170804
157.2163327	11.948295		152.1634	0.058694		150.865	0.88			1.52E+02	0.170653
157.224666	11.512656		152.1659	0.057469		150.866	0.88			1.52E+02	0.170486
157.2329994	11.05785		152.1684	0.055438		150.867	0.88			1.52E+02	0.17024
157.2413327	10.636672		152.1709	0.053647		150.868	0.88			1.52E+02	0.170559
157.249666	10.249935		152.1734	0.05142		150.869	0.88			1.52E+02	0.170359
157.2579994	9.904426		152.1759	0.048755		150.87	0.88			1.52E+02	0.170313
157.2663327	9.568298		152.1784	0.046531		150.871	0.88			1.52E+02	0.170087
157.274666	9.237558		152.1809	0.043394		150.872	0.88			1.52E+02	0.168782
157.2829994	8.886473		152.1834	0.039935		150.873	0.88			1.52E+02	0.168177
157.2913327	8.525492		152.1859	0.036633		150.874	0.88			1.52E+02	0.166552
157.299666	8.154571		152.1884	0.034106		150.875	0.88			1.52E+02	0.165422
157.3079994	7.795346		152.1909	0.03178		150.876	0.88			1.52E+02	0.164407
157.3163327	7.457408		152.1934	0.029392		150.877	0.88			1.52E+02	0.162595
157.324666	7.149688		152.1959	0.027006		150.878	0.88			1.52E+02	0.161289
157.3329994	6.884428		152.1984	0.023912		150.879	0.88			1.52E+02	0.160798
157.3413327	6.641237		152.2009	0.019529		150.88	0.88			1.52E+02	0.160114
157.349666	6.409999		152.2034	0.017178		150.881	0.88			1.52E+02	0.159774
157.3579994	6.16793		152.2059	0.015361		150.882	0.88			1.52E+02	0.159127
157.3663327	5.911277		152.2084	0.014375		150.883	0.88			1.52E+02	0.158103
157.374666	5.650822		152.2109	0.014443		150.884	0.88			1.52E+02	0.157662
157.3829994	5.393306		152.2134	0.013504		150.885	0.88			1.52E+02	0.156892
157.3913327	5.144401		152.2159	0.012804		150.886	0.88			1.52E+02	0.156062
157.399666	4.921078		152.2184	0.012575		150.887	0.88			1.52E+02	0.155462
157.4079994	4.719931		152.2209	0.013084		150.888	0.88			1.52E+02	0.154257
157.4163327	4.532509		152.2234	0.013821		150.889	0.88			1.52E+02	0.153276
157.424666	4.335493		152.2259	0.014739		150.89	0.88			1.52E+02	0.152372
157.4329994	4.147131		152.2284	0.015726		150.891	0.88			1.52E+02	0.151507
157.4413327	3.976693		152.2309	0.016886		150.892	0.88			1.52E+02	0.150857
157.449666	3.823105		152.2334	0.017879		150.893	0.88			1.52E+02	0.149623
157.4579994	3.689548		152.2359	0.019095		150.894	0.88			1.52E+02	0.149213
157.4663327	3.559377		152.2384	0.020136		150.895	0.88			1.52E+02	0.148794
157.474666	3.439284		152.2409	0.020852		150.896	0.88			1.52E+02	0.148845
157.4829994	3.337626		152.2434	0.02157		150.897	0.88			1.52E+02	0.1496
157.4913327	3.249463		152.2459	0.022344		150.898	0.88			1.52E+02	0.150066
157.499666	3.152083		152.2484	0.023073		150.899	0.88			1.52E+02	0.149892
157.5079994	3.042768		152.2509	0.023548		150.9	0.88			1.52E+02	0.150615
157.5163327	2.928332		152.2534	0.024037		150.901	0.88			1.52E+02	0.151149
157.524666	2.823363		152.2559	0.023991		150.902	0.88			1.52E+02	0.151573
157.5329994	2.719223		152.2584	0.023914		150.903	0.88			1.52E+02	0.152613
157.5413327	2.629008		152.2609	0.023952		150.904	0.87669681			1.52E+02	0.153402
157.549666	2.559209		152.2634	0.022435		150.905	0.87			1.52E+02	0.1542
157.5579994	2.50331		152.2659	0.02112		150.906	0.87			1.52E+02	0.154185
157.5663327	2.446676		152.2684	0.019719		150.907	0.87			1.52E+02	0.155002
157.574666	2.368974		152.2709	0.018208		150.908	0.87			1.52E+02	0.155525
157.5829994	2.263395		152.2734	0.016863		150.909	0.87			1.52E+02	0.156266
157.5913327	2.141653		152.2759	0.016522		150.91	0.87			1.52E+02	0.156242
157.599666	2.019665		152.2784	0.015977		150.911	0.87			1.52E+02	0.15642
157.6079994	1.899945		152.2809	0.015403		150.912	0.87			1.52E+02	0.15698
157.6163327	1.781723		152.2834	0.015618		150.913	0.87			1.52E+02	0.158136
157.624666	1.66932		152.2859	0.016113		150.914	0.87			1.52E+02	0.159399
157.6329994	1.561001		152.2884	0.01692		150.915	0.87			1.52E+02	0.159815
157.6413327	1.447723		152.2909	0.017848		150.916	0.87			1.52E+02	0.160714
157.649666	1.332081		152.2934	0.018143		150.917	0.87			1.52E+02	0.161874
157.6579994	1.226941		152.2959	0.017549		150.918	0.87			1.52E+02	0.162388
157.6663327	1.128761		152.2984	0.018216		150.919	0.87			1.52E+02	0.163112
157.674666	1.033948		152.3009	0.018354		150.92	0.87			1.52E+02	0.163335
157.6829994	0.940283		152.3034	0.018568		150.921	0.87			1.52E+02	0.163777
157.6913327	0.856431		152.3059	0.018463		150.922	0.87			1.52E+02	0.164427
157.699666	0.792268		152.3084	0.017239		150.923	0.87			1.52E+02	0.164521
157.7079994	0.771839		152.3109	0.015825		150.924	0.87			1.52E+02	0.164503
157.7163327	0.764419		152.3134	0.015061		150.925	0.87			1.52E+02	0.163849
157.724666	0.747792		152.3159	0.015228		150.926	0.87			1.52E+02	0.162983
157.7329994	0.712421		152.3184	0.014945		150.927	0.87			1.52E+02	0.162886
157.7413327	0.669168		152.3209	0.014984		150.928	0.87			1.52E+02	0.16277
157.749666	0.646001		152.3234	0.014806		150.929	0.87			1.52E+02	0.162112
157.7579994	0.643359		152.3259	0.014846		150.93	0.87			1.52E+02	0.161786
157.7663327	0.633729		152.3284	0.015269		150.931	0.87			1.52E+02	0.161762
157.774666	0.616016		152.3309	0.016177		150.932	0.87			1.52E+02	0.161948
157.7829994	0.590491		152.3334	0.017317		150.933	0.87			1.52E+02	0.162053
157.7913327	0.559753		152.3359	0.018084		150.934	0.87			1.52E+02	0.161301
157.799666	0.523745		152.3384	0.019175		150.935	0.87			1.52E+02	0.161627
157.8079994	0.494402		152.3409	0.019957		150.936	0.87			1.52E+02	0.162379
157.8163327	0.457147		152.3434	0.019813		150.937	0.87			1.52E+02	0.162587
157.824666	0.413105		152.3459	0.019702		150.938	0.87			1.52E+02	0.162632
157.8329994	0.361997		152.3484	0.018863		150.939	0.87			1.52E+02	0.162981
157.8413327	0.308291		152.3509	0.018525		150.94	0.87			1.52E+02	0.162452
157.849666	0.248475		152.3534	0.017548		150.941	0.87			1.52E+02	0.162575
157.8579994	0.195537		152.3559	0.017202		150.942	0.87			1.52E+02	0.162834
157.8663327	0.151967		152.3584	0.016852		150.943	0.87			1.52E+02	0.164341
157.874666	0.112644		152.3609	0.016952		150.944	0.87			1.52E+02	0.16505
157.8829994	0.087444		152.3634	0.015901		150.945	0.87			1.52E+02	0.165968
157.8913327	0.066384		152.3659	0.015541		150.946	0.87			1.52E+02	0.167212
157.899666	0.051683		152.3684	0.015779		150.947	0.87			1.52E+02	0.16795
157.9079994	0.040039		152.3709	0.015221		150.948	0.87			1.52E+02	0.168567
157.9163327	0.029778		152.3734	0.015364		150.949	0.87			1.52E+02	0.168748
157.924666	0.020184		152.3759	0.015611		150.95	0.87			1.52E+02	0.168318
157.9329994	0.010813		152.3784	0.015319		150.951	0.87			1.52E+02	0.168396
157.9413327	0.004397		152.3809	0.015769		150.952	0.87			1.52E+02	0.168394
157.949666	-0.010552		152.3834	0.016562		150.953	0.87			1.52E+02	0.167959
157.9579994	-0.028133		152.3859	0.016017		150.954	0.87			1.52E+02	0.168176
157.9663327	-0.052489		152.3884	0.014844		150.955	0.87			1.52E+02	0.16838
157.974666	-0.077276		152.3909	0.014279		150.956	0.87			1.52E+02	0.167593
157.9829994	-0.105307		152.3934	0.015931		150.957	0.87			1.52E+02	0.167882
157.9913327	-0.128303		152.3959	0.017747		150.958	0.87			1.52E+02	0.167756
157.999666	-0.146963		152.3984	0.017509		150.959	0.87			1.52E+02	0.166735
158.0079994	-0.164744		152.4009	0.017209		150.96	0.87			1.52E+02	0.16659
158.0163327	-0.178304		152.4034	0.01714		150.961	0.87			1.52E+02	0.165866
158.024666	-0.192774		152.4059	0.016761		150.962	0.87			1.52E+02	0.1649
158.0329994	-0.203811		152.4084	0.016244		150.963	0.87			1.52E+02	0.164705
158.0413327	-0.203279		152.4109	0.016122		150.964	0.87			1.52E+02	0.163921
158.049666	-0.206413		152.4134	0.01573		150.965	0.867382197			1.52E+02	0.164054
158.0579994	-0.212262		152.4159	0.014894		150.966	0.86			1.52E+02	0.163493
158.0663327	-0.219211		152.4184	0.014278		150.967	0.86			1.52E+02	0.163363
158.074666	-0.223708		152.4209	0.014128		150.968	0.86			1.52E+02	0.163534
158.0829994	-0.234861		152.4234	0.013838		150.969	0.86			1.52E+02	0.164282
158.0913327	-0.251294		152.4259	0.012858		150.97	0.86			1.52E+02	0.164598
158.099666	-0.264008		152.4284	0.011479		150.971	0.86			1.52E+02	0.165185
158.1079994	-0.288815		152.4309	0.010083		150.972	0.86			1.52E+02	0.1649
158.1163327	-0.309266		152.4334	0.009525		150.973	0.86			1.52E+02	0.164966
158.124666	-0.326975		152.4359	0.010095		150.974	0.86			1.52E+02	0.165516
158.1329994	-0.34372		152.4384	0.01092		150.975	0.86			1.52E+02	0.166441
158.1413327	-0.357419		152.4409	0.010767		150.976	0.86			1.52E+02	0.16655
158.149666	-0.37265		152.4434	0.009775		150.977	0.86			1.52E+02	0.167415
158.1579994	-0.381439		152.4459	0.008885		150.978	0.86			1.52E+02	0.168062
158.1663327	-0.396627		152.4484	0.007823		150.979	0.86			1.52E+02	0.168642
158.174666	-0.405494		152.4509	0.00721		150.98	0.86			1.52E+02	0.169173
158.1829994	-0.416492		152.4534	0.006825		150.981	0.86			1.52E+02	0.169025
158.1913327	-0.42108		152.4559	0.006268		150.982	0.86			1.52E+02	0.169213
158.199666	-0.423292		152.4584	0.005801		150.983	0.86			1.52E+02	0.169297
158.2079994	-0.42471		152.4609	0.004747		150.984	0.86			1.52E+02	0.168948
158.2163327	-0.430037		152.4634	0.004099		150.985	0.86			1.52E+02	0.168419
158.224666	-0.442116		152.4659	0.003806		150.986	0.86			1.52E+02	0.16812
158.2329994	-0.455972		152.4684	0.002113		150.987	0.86			1.52E+02	0.167962
158.2413327	-0.472669		152.4709	0.000327		150.988	0.86			1.52E+02	0.168143
158.249666	-0.490807		152.4734	-0.00189		150.989	0.86			1.52E+02	0.167278
158.2579994	-0.509048		152.4759	-0.00277		150.99	0.86			1.52E+02	0.166649
158.2663327	-0.520035		152.4784	-0.001685		150.991	0.86			1.52E+02	0.166164
158.274666	-0.527926		152.4809	-0.000652		150.992	0.86			1.52E+02	0.16575
158.2829994	-0.532156		152.4834	0.001273		150.993	0.86			1.52E+02	0.165047
158.2913327	-0.534076		152.4859	0.002374		150.994	0.86			1.52E+02	0.164126
158.299666	-0.536376		152.4884	0.003263		150.995	0.86			1.52E+02	0.163412
158.3079994	-0.536011		152.4909	0.004312		150.996	0.86			1.52E+02	0.162111
158.3163327	-0.531471		152.4934	0.006215		150.997	0.86			1.52E+02	0.160169
158.324666	-0.523582		152.4959	0.006875		150.998	0.86			1.52E+02	0.158134
158.3329994	-0.520652		152.4984	0.006913		150.999	0.86			1.52E+02	0.156333
158.3413327	-0.520206		152.5009	0.007446		151	0.86			1.52E+02	0.154541
158.349666	-0.522705		152.5034	0.007409		151.001	0.86			1.52E+02	0.152711
158.3579994	-0.531355		152.5059	0.007285		151.002	0.86			1.52E+02	0.150824
158.3663327	-0.538565		152.5084	0.007756		151.003	0.86			1.52E+02	0.149276
158.374666	-0.54349		152.5109	0.007497		151.004	0.86			1.52E+02	0.148033
158.3829994	-0.548901		152.5134	0.007519		151.005	0.86			1.52E+02	0.147283
158.3913327	-0.553974		152.5159	0.007726		151.006	0.86			1.52E+02	0.146322
158.399666	-0.548764		152.5184	0.006846		151.007	0.86			1.52E+02	0.145797
158.4079994	-0.544252		152.5209	0.006207		151.008	0.86			1.52E+02	0.144504
158.4163327	-0.537169		152.5234	0.005362		151.009	0.86			1.52E+02	0.143977
158.424666	-0.5297		152.5259	0.004179		151.01	0.86			1.52E+02	0.143257
158.4329994	-0.527142		152.5284	0.003424		151.011	0.86			1.52E+02	0.142731
158.4413327	-0.527783		152.5309	0.002626		151.012	0.86			1.52E+02	0.14227
158.449666	-0.530219		152.5334	0.001933		151.013	0.86			1.52E+02	0.141954
158.4579994	-0.535762		152.5359	0.001353		151.014	0.86			1.52E+02	0.141394
158.4663327	-0.539075		152.5384	-0.000624		151.015	0.86			1.52E+02	0.141482
158.474666	-0.548245		152.5409	-0.001498		151.016	0.86			1.52E+02	0.142797
158.4829994	-0.556041		152.5434	-0.001914		151.017	0.86			1.52E+02	0.144074
158.4913327	-0.557465		152.5459	-0.002425		151.018	0.86			1.52E+02	0.144636
158.499666	-0.563732		152.5484	-0.003743		151.019	0.86			1.52E+02	0.145659
158.5079994	-0.569024		152.5509	-0.005123		151.02	0.86			1.52E+02	0.146233
158.5163327	-0.574124		152.5534	-0.006548		151.021	0.86			1.52E+02	0.147485
158.524666	-0.57621		152.5559	-0.007255		151.022	0.86			1.52E+02	0.148501
158.5329994	-0.580377		152.5584	-0.008474		151.023	0.86			1.52E+02	0.14838
158.5413327	-0.579307		152.5609	-0.010472		151.024	0.86			1.52E+02	0.147524
158.549666	-0.570225		152.5634	-0.011263		151.025	0.854330365			1.52E+02	0.14742
158.5579994	-0.560994		152.5659	-0.012223		151.026	0.85			1.52E+02	0.146854
158.5663327	-0.546357		152.5684	-0.014497		151.027	0.85			1.52E+02	0.146242
158.574666	-0.538446		152.5709	-0.017145		151.028	0.85			1.52E+02	0.145047
158.5829994	-0.542902		152.5734	-0.018242		151.029	0.85			1.52E+02	0.144
158.5913327	-0.549839		152.5759	-0.019135		151.03	0.85			1.52E+02	0.142833
158.599666	-0.5528		152.5784	-0.020347		151.031	0.85			1.52E+02	0.142678
158.6079994	-0.554016		152.5809	-0.0217		151.032	0.855673204			1.52E+02	0.142321
158.6163327	-0.557011		152.5834	-0.022503		151.033	0.86			1.52E+02	0.14164
158.624666	-0.558098		152.5859	-0.023197		151.034	0.86			1.52E+02	0.141046
158.6329994	-0.561068		152.5884	-0.02344		151.035	0.86			1.52E+02	0.141343
158.6413327	-0.565079		152.5909	-0.024011		151.036	0.86			1.52E+02	0.141816
158.649666	-0.560477		152.5934	-0.024423		151.037	0.86			1.52E+02	0.142022
158.6579994	-0.556783		152.5959	-0.024906		151.038	0.86			1.52E+02	0.14171
158.6663327	-0.558001		152.5984	-0.025258		151.039	0.86			1.52E+02	0.141347
158.674666	-0.557129		152.6009	-0.026767		151.04	0.86			1.52E+02	0.141107
158.6829994	-0.554305		152.6034	-0.02803		151.041	0.86			1.52E+02	0.139696
158.6913327	-0.552848		152.6059	-0.029716		151.042	0.86			1.52E+02	0.139469
158.699666	-0.548572		152.6084	-0.028567		151.043	0.8580006			1.52E+02	0.139279
158.7079994	-0.544557		152.6109	-0.027828		151.044	0.85			1.52E+02	0.139213
158.7163327	-0.543404		152.6134	-0.027479		151.045	0.85			1.52E+02	0.138634
158.724666	-0.542008		152.6159	-0.027071		151.046	0.85			1.52E+02	0.1374
158.7329994	-0.545289		152.6184	-0.026289		151.047	0.85			1.52E+02	0.136957
158.7413327	-0.546806		152.6209	-0.024745		151.048	0.85			1.52E+02	0.137159
158.749666	-0.550805		152.6234	-0.023957		151.049	0.85			1.52E+02	0.1363
158.7579994	-0.55459		152.6259	-0.021706		151.05	0.85			1.52E+02	0.136083
158.7663327	-0.558926		152.6284	-0.020669		151.051	0.85			1.52E+02	0.135449
158.774666	-0.560654		152.6309	-0.019455		151.052	0.847984719			1.52E+02	0.134716
158.7829994	-0.561387		152.6334	-0.017844		151.053	0.84			1.52E+02	0.134026
158.7913327	-0.560541		152.6359	-0.017549		151.054	0.84			1.52E+02	0.133531
158.799666	-0.561811		152.6384	-0.016903		151.055	0.84			1.52E+02	0.132344
158.8079994	-0.558035		152.6409	-0.016652		151.056	0.84			1.52E+02	0.131509
158.8163327	-0.553874		152.6434	-0.016628		151.057	0.84			1.52E+02	0.129894
158.824666	-0.55442		152.6459	-0.01732		151.058	0.84			1.52E+02	0.128326
158.8329994	-0.550113		152.6484	-0.017753		151.059	0.84			1.52E+02	0.12645
158.8413327	-0.547323		152.6509	-0.018337		151.06	0.84			1.52E+02	0.123457
158.849666	-0.536834		152.6534	-0.018897		151.061	0.831382837			1.52E+02	0.120576
158.8579994	-0.528857		152.6559	-0.019977		151.062	0.83			1.52E+02	0.118742
158.8663327	-0.517114		152.6584	-0.020882		151.063	0.83			1.52E+02	0.116157
158.874666	-0.508282		152.6609	-0.021597		151.064	0.83			1.52E+02	0.111847
158.8829994	-0.497528		152.6634	-0.022491		151.065	0.83			1.52E+02	0.108374
158.8913327	-0.490986		152.6659	-0.02409		151.066	0.83			1.52E+02	0.105722
158.899666	-0.489716		152.6684	-0.025968		151.067	0.83			1.52E+02	0.104365
158.9079994	-0.487481		152.6709	-0.027972		151.068	0.83			1.52E+02	0.103488
158.9163327	-0.481939		152.6734	-0.030221		151.069	0.83			1.52E+02	0.103026
158.924666	-0.477975		152.6759	-0.031955		151.07	0.83			1.52E+02	0.10188
158.9329994	-0.471529		152.6784	-0.034232		151.071	0.83			1.52E+02	0.100518
158.9413327	-0.459585		152.6809	-0.036836		151.072	0.821368314			1.52E+02	0.099626
158.949666	-0.441901		152.6834	-0.038402		151.073	0.82			1.52E+02	0.098675
158.9579994	-0.416607		152.6859	-0.03864		151.074	0.82			1.52E+02	0.097177
158.9663327	-0.378492		152.6884	-0.040279		151.075	0.82			1.52E+02	0.096796
158.974666	-0.344055		152.6909	-0.041258		151.076	0.82			1.52E+02	0.094106
158.9829994	-0.301641		152.6934	-0.041292		151.077	0.82			1.52E+02	0.091282
158.9913327	-0.250887		152.6959	-0.041514		151.078	0.811369024			1.52E+02	0.087459
158.999666	-0.195407		152.6984	-0.041152		151.079	0.81			1.52E+02	0.083588
159.0079994	-0.137195		152.7009	-0.040598		151.08	0.81			1.52E+02	0.080249
159.0163327	-0.081548		152.7034	-0.03987		151.081	0.81			1.52E+02	0.077071
159.024666	-0.023899		152.7059	-0.038883		151.082	0.81			1.52E+02	0.074923
159.0329994	0.032964		152.7084	-0.038515		151.083	0.804769022			1.52E+02	0.073581
159.0413327	0.083558		152.7109	-0.037852		151.084	0.8			1.52E+02	0.071964
159.049666	0.117445		152.7134	-0.037013		151.085	0.8			1.52E+02	0.070169
159.0579994	0.143953		152.7159	-0.036495		151.086	0.8			1.52E+02	0.069045
159.0663327	0.162855		152.7184	-0.035626		151.087	0.8			1.52E+02	0.069006
159.074666	0.179169		152.7209	-0.034588		151.088	0.8			1.52E+02	0.068697
159.0829994	0.197943		152.7234	-0.033374		151.089	0.8			1.52E+02	0.068339
159.0913327	0.216552		152.7259	-0.032562		151.09	0.8			1.52E+02	0.068102
159.099666	0.23072		152.7284	-0.030511		151.091	0.794768461			1.52E+02	0.067788
159.1079994	0.237433		152.7309	-0.028683		151.092	0.79			1.52E+02	0.068513
159.1163327	0.250867		152.7334	-0.026471		151.093	0.79			1.52E+02	0.068347
159.124666	0.270525		152.7359	-0.024421		151.094	0.79			1.52E+02	0.069122
159.1329994	0.268422		152.7384	-0.02238		151.095	0.79			1.52E+02	0.069082
159.1413327	0.264811		152.7409	-0.021035		151.096	0.79			1.52E+02	0.067111
159.149666	0.265948		152.7434	-0.019221		151.097	0.784765777			1.52E+02	0.06501
159.1579994	0.264825		152.7459	-0.017517		151.098	0.78			1.52E+02	0.062953
159.1663327	0.26012		152.7484	-0.015235		151.099	0.78			1.52E+02	0.06067
159.174666	0.269351		152.7509	-0.013033		151.1	0.78			1.52E+02	0.059953
159.1829994	0.26839		152.7534	-0.011874		151.101	0.78			1.52E+02	0.058694
159.1913327	0.271477		152.7559	-0.011048		151.102	0.78			1.52E+02	0.057469
159.199666	0.277089		152.7584	-0.011172		151.103	0.78			1.52E+02	0.055438
159.2079994	0.291211		152.7609	-0.011544		151.104	0.78			1.52E+02	0.053647
159.2163327	0.301735		152.7634	-0.011993		151.105	0.776845737			1.52E+02	0.05142
159.224666	0.321988		152.7659	-0.012072		151.106	0.77			1.52E+02	0.048755
159.2329994	0.332072		152.7684	-0.012864		151.107	0.77			1.52E+02	0.046531
159.2413327	0.339992		152.7709	-0.013511		151.108	0.77			1.52E+02	0.043394
159.249666	0.343366		152.7734	-0.014241		151.109	0.77			1.52E+02	0.039935
159.2579994	0.347198		152.7759	-0.01498		151.11	0.77			1.52E+02	0.036633
159.2663327	0.350281		152.7784	-0.015449		151.111	0.77			1.52E+02	0.034106
159.274666	0.349197		152.7809	-0.015196		151.112	0.77			1.52E+02	0.03178
159.2829994	0.347986		152.7834	-0.015629		151.113	0.77			1.52E+02	0.029392
159.2913327	0.350115		152.7859	-0.0157		151.114	0.767952864			1.52E+02	0.027006
159.299666	0.353585		152.7884	-0.015495		151.115	0.76			1.52E+02	0.023912
159.3079994	0.372657		152.7909	-0.014676		151.116	0.76			1.52E+02	0.019529
159.3163327	0.38806		152.7934	-0.014252		151.117	0.76			1.52E+02	0.017178
159.324666	0.411727		152.7959	-0.013473		151.118	0.76			1.52E+02	0.015361
159.3329994	0.442425		152.7984	-0.012504		151.119	0.76			1.52E+02	0.014375
159.3413327	0.472472		152.8009	-0.011588		151.12	0.76			1.52E+02	0.014443
159.349666	0.504279		152.8034	-0.010458		151.121	0.757951574			1.52E+02	0.013504
159.3579994	0.546933		152.8059	-0.009199		151.122	0.75			1.52E+02	0.012804
159.3663327	0.585044		152.8084	-0.007518		151.123	0.75			1.52E+02	0.012575
159.374666	0.614257		152.8109	-0.00595		151.124	0.75			1.52E+02	0.013084
159.3829994	0.650838		152.8134	-0.004432		151.125	0.75			1.52E+02	0.013821
159.3913327	0.684619		152.8159	-0.003408		151.126	0.75			1.52E+02	0.014739
159.399666	0.711385		152.8184	-0.001866		151.127	0.75			1.52E+02	0.015726
159.4079994	0.741105		152.8209	-0.001081		151.128	0.75			1.52E+02	0.016886
159.4163327	0.771536		152.8234	0.000185		151.129	0.75			1.52E+02	0.017879
159.424666	0.786733		152.8259	0.002099		151.13	0.75			1.52E+02	0.019095
159.4329994	0.807256		152.8284	0.004448		151.131	0.74134042			1.52E+02	0.020136
159.4413327	0.813968		152.8309	0.006677		151.132	0.74			1.52E+02	0.020852
159.449666	0.82759		152.8334	0.008479		151.133	0.74			1.52E+02	0.02157
159.4579994	0.840176		152.8359	0.010808		151.134	0.74			1.52E+02	0.022344
159.4663327	0.860709		152.8384	0.01329		151.135	0.74			1.52E+02	0.023073
159.474666	0.868993		152.8409	0.016099		151.136	0.74			1.52E+02	0.023548
159.4829994	0.87765		152.8434	0.019266		151.137	0.74			1.52E+02	0.024037
159.4913327	0.891288		152.8459	0.021844		151.138	0.74			1.52E+02	0.023991
159.499666	0.886563		152.8484	0.023204		151.139	0.74			1.52E+02	0.023914
159.5079994	0.874528		152.8509	0.023812		151.14	0.74			1.52E+02	0.023952
159.5163327	0.842424		152.8534	0.025385		151.141	0.74			1.52E+02	0.022435
159.524666	0.817778		152.8559	0.028048		151.142	0.74			1.52E+02	0.02112
159.5329994	0.802057		152.8584	0.031669		151.143	0.74			1.52E+02	0.019719
159.5413327	0.801258		152.8609	0.033973		151.144	0.74			1.52E+02	0.018208
159.549666	0.806004		152.8634	0.036682		151.145	0.74			1.52E+02	0.016863
159.5579994	0.809855		152.8659	0.039861		151.146	0.74			1.52E+02	0.016522
159.5663327	0.81179		152.8684	0.043043		151.147	0.74			1.52E+02	0.015977
159.574666	0.807901		152.8709	0.045644		151.148	0.74			1.52E+02	0.015403
159.5829994	0.807812		152.8734	0.04784		151.149	0.74			1.52E+02	0.015618
159.5913327	0.812351		152.8759	0.049371		151.15	0.74			1.52E+02	0.016113
159.599666	0.82446		152.8784	0.049644		151.151	0.74			1.52E+02	0.01692
159.6079994	0.837863		152.8809	0.05039		151.152	0.74			1.52E+02	0.017848
159.6163327	0.855443		152.8834	0.051621		151.153	0.74			1.52E+02	0.018143
159.624666	0.870672		152.8859	0.051794		151.154	0.74			1.52E+02	0.017549
159.6329994	0.883152		152.8884	0.051754		151.155	0.74			1.52E+02	0.018216
159.6413327	0.890367		152.8909	0.050821		151.156	0.74			1.52E+02	0.018354
159.649666	0.896789		152.8934	0.050348		151.157	0.74			1.52E+02	0.018568
159.6579994	0.895574		152.8959	0.049825		151.158	0.74			1.52E+02	0.018463
159.6663327	0.893049		152.8984	0.048452		151.159	0.74			1.52E+02	0.017239
159.674666	0.88759		152.9009	0.047703		151.16	0.74			1.52E+02	0.015825
159.6829994	0.874538		152.9034	0.047594		151.161	0.74			1.52E+02	0.015061
159.6913327	0.863294		152.9059	0.047355		151.162	0.74			1.52E+02	0.015228
159.699666	0.841233		152.9084	0.046674		151.163	0.74			1.52E+02	0.014945
159.7079994	0.819155		152.9109	0.045446		151.164	0.74			1.52E+02	0.014984
159.7163327	0.776344		152.9134	0.044245		151.165	0.74			1.52E+02	0.014806
159.724666	0.71926		152.9159	0.044154		151.166	0.74			1.52E+02	0.014846
159.7329994	0.655411		152.9184	0.04477		151.167	0.74			1.52E+02	0.015269
159.7413327	0.585069		152.9209	0.045254		151.168	0.74			1.52E+02	0.016177
159.749666	0.508627		152.9234	0.046486		151.169	0.74			1.52E+02	0.017317
159.7579994	0.432601		152.9259	0.048014		151.17	0.74			1.52E+02	0.018084
159.7663327	0.365343		152.9284	0.04883		151.171	0.74			1.52E+02	0.019175
159.774666	0.301262		152.9309	0.050377		151.172	0.74			1.52E+02	0.019957
159.7829994	0.249892		152.9334	0.053789		151.173	0.74			1.52E+02	0.019813
159.7913327	0.208371		152.9359	0.057296		151.174	0.74			1.52E+02	0.019702
159.799666	0.162039		152.9384	0.060034		151.175	0.74			1.52E+02	0.018863
159.8079994	0.115766		152.9409	0.061269		151.176	0.74			1.52E+02	0.018525
159.8163327	0.068597		152.9434	0.065247		151.177	0.74			1.52E+02	0.017548
159.824666	0.020811		152.9459	0.069245		151.178	0.74			1.52E+02	0.017202
159.8329994	-0.022145		152.9484	0.072414		151.179	0.74			1.52E+02	0.016852
159.8413327	-0.06214		152.9509	0.073751		151.18	0.74			1.52E+02	0.016952
159.849666	-0.101356		152.9534	0.073999		151.181	0.74			1.52E+02	0.015901
159.8579994	-0.133399		152.9559	0.074903		151.182	0.74			1.52E+02	0.015541
159.8663327	-0.164958		152.9584	0.075871		151.183	0.74			1.52E+02	0.015779
159.874666	-0.199676		152.9609	0.077249		151.184	0.74			1.52E+02	0.015221
159.8829994	-0.231811		152.9634	0.078646		151.185	0.74			1.52E+02	0.015364
159.8913327	-0.267646		152.9659	0.078762		151.186	0.74			1.52E+02	0.015611
159.899666	-0.308108		152.9684	0.078623		151.187	0.74			1.52E+02	0.015319
159.9079994	-0.340026		152.9709	0.078123		151.188	0.74			1.52E+02	0.015769
159.9163327	-0.356378		152.9734	0.077466		151.189	0.74			1.52E+02	0.016562
159.924666	-0.376216		152.9759	0.076965		151.19	0.74			1.52E+02	0.016017
159.9329994	-0.385186		152.9784	0.075892		151.191	0.74			1.52E+02	0.014844
159.9413327	-0.391087		152.9809	0.074028		151.192	0.74			1.52E+02	0.014279
159.949666	-0.386901		152.9834	0.072565		151.193	0.74			1.52E+02	0.015931
159.9579994	-0.376553		152.9859	0.071978		151.194	0.74			1.52E+02	0.017747
159.9663327	-0.363599		152.9884	0.071548		151.195	0.74			1.52E+02	0.017509
159.974666	-0.358291		152.9909	0.071356		151.196	0.74			1.52E+02	0.017209
159.9829994	-0.360638		152.9934	0.071953		151.197	0.74			1.52E+02	0.01714
159.9913327	-0.366423		152.9959	0.070728		151.198	0.74			1.52E+02	0.016761
159.999666	-0.371093		152.9984	0.069405		151.199	0.74			1.52E+02	0.016244
160.0079994	-0.36548		153.0009	0.068062		151.2	0.74			1.52E+02	0.016122
160.0163327	-0.356027		153.0034	0.067115		151.201	0.74			1.52E+02	0.01573
160.024666	-0.351099		153.0059	0.067133		151.202	0.74			1.52E+02	0.014894
160.0329994	-0.342895		153.0084	0.066762		151.203	0.74			1.52E+02	0.014278
160.0413327	-0.342857		153.0109	0.067103		151.204	0.731824044			1.52E+02	0.014128
160.049666	-0.344015		153.0134	0.067379		151.205	0.73			1.52E+02	0.013838
160.0579994	-0.353412		153.0159	0.06694		151.206	0.738178597			1.52E+02	0.012858
160.0663327	-0.359241		153.0184	0.066171		151.207	0.731820083			1.52E+02	0.011479
160.074666	-0.368287		153.0209	0.064027		151.208	0.73			1.52E+02	0.010083
160.0829994	-0.379705		153.0234	0.062202		151.209	0.73			1.52E+02	0.009525
160.0913327	-0.387756		153.0259	0.059869		151.21	0.73			1.52E+02	0.010095
160.099666	-0.398689		153.0284	0.057389		151.211	0.73			1.52E+02	0.01092
160.1079994	-0.412095		153.0309	0.054164		151.212	0.73			1.52E+02	0.010767
160.1163327	-0.432348		153.0334	0.051626		151.213	0.73			1.52E+02	0.009775
160.124666	-0.453574		153.0359	0.049977		151.214	0.73			1.52E+02	0.008885
160.1329994	-0.454706		153.0384	0.048543		151.215	0.73			1.52E+02	0.007823
160.1413327	-0.448008		153.0409	0.046865		151.216	0.73			1.52E+02	0.00721
160.149666	-0.425453		153.0434	0.045126		151.217	0.73			1.52E+02	0.006825
160.1579994	-0.402837		153.0459	0.044358		151.218	0.73			1.52E+02	0.006268
160.1663327	-0.38775		153.0484	0.044091		151.219	0.73			1.52E+02	0.005801
160.174666	-0.37617		153.0509	0.043798		151.22	0.721806533			1.52E+02	0.004747
160.1829994	-0.369198		153.0534	0.043406		151.221	0.72			1.52E+02	0.004099
160.1913327	-0.378676		153.0559	0.042622		151.222	0.72			1.52E+02	0.003806
160.199666	-0.394256		153.0584	0.041455		151.223	0.72			1.52E+02	0.002113
160.2079994	-0.409894		153.0609	0.040259		151.224	0.72			1.52E+02	0.000327
160.2163327	-0.423608		153.0634	0.037741		151.225	0.72			1.52E+02	-0.00189
160.224666	-0.430069		153.0659	0.036059		151.226	0.72			1.52E+02	-0.00277
160.2329994	-0.42917		153.0684	0.034272		151.227	0.72			1.52E+02	-0.001685
160.2413327	-0.438328		153.0709	0.032689		151.228	0.72			1.52E+02	-0.000652
160.249666	-0.462317		153.0734	0.03078		151.229	0.72			1.52E+02	0.001273
160.2579994	-0.482532		153.0759	0.028766		151.23	0.72			1.52E+02	0.002374
160.2663327	-0.502646		153.0784	0.027172		151.231	0.72			1.52E+02	0.003263
160.274666	-0.523835		153.0809	0.025887		151.232	0.72			1.52E+02	0.004312
160.2829994	-0.527598		153.0834	0.023665		151.233	0.72			1.52E+02	0.006215
160.2913327	-0.522942		153.0859	0.021799		151.234	0.72			1.52E+02	0.006875
160.299666	-0.507395		153.0884	0.020128		151.235	0.72			1.52E+02	0.006913
160.3079994	-0.490575		153.0909	0.018403		151.236	0.72			1.53E+02	0.007446
160.3163327	-0.488451		153.0934	0.017356		151.237	0.72			1.53E+02	0.007409
160.324666	-0.488346		153.0959	0.015634		151.238	0.72			1.53E+02	0.007285
160.3329994	-0.49401		153.0984	0.014188		151.239	0.72			1.53E+02	0.007756
160.3413327	-0.49712		153.1009	0.012499		151.24	0.714991524			1.53E+02	0.007497
160.349666	-0.502453		153.1034	0.010778		151.241	0.71			1.53E+02	0.007519
160.3579994	-0.502908		153.1059	0.009236		151.242	0.71			1.53E+02	0.007726
160.3663327	-0.494298		153.1084	0.007388		151.243	0.71			1.53E+02	0.006846
160.374666	-0.488731		153.1109	0.005731		151.244	0.71			1.53E+02	0.006207
160.3829994	-0.491304		153.1134	0.004869		151.245	0.71			1.53E+02	0.005362
160.3913327	-0.499458		153.1159	0.004109		151.246	0.71			1.53E+02	0.004179
160.399666	-0.501243		153.1184	0.003698		151.247	0.71			1.53E+02	0.003424
160.4079994	-0.507376		153.1209	0.002095		151.248	0.71			1.53E+02	0.002626
160.4163327	-0.513601		153.1234	0.001734		151.249	0.71			1.53E+02	0.001933
160.424666	-0.524051		153.1259	0.000988		151.25	0.71			1.53E+02	0.001353
160.4329994	-0.533643		153.1284	0.000576		151.251	0.71			1.53E+02	-0.000624
160.4413327	-0.527643		153.1309	-0.0004		151.252	0.71			1.53E+02	-0.001498
160.449666	-0.523467		153.1334	-0.002776		151.253	0.71			1.53E+02	-0.001914
160.4579994	-0.516837		153.1359	-0.005906		151.254	0.71			1.53E+02	-0.002425
160.4663327	-0.521643		153.1384	-0.006307		151.255	0.71			1.53E+02	-0.003743
160.474666	-0.538077		153.1409	-0.005992		151.256	0.71			1.53E+02	-0.005123
160.4829994	-0.570932		153.1434	-0.005885		151.257	0.71			1.53E+02	-0.006548
160.4913327	-0.60575		153.1459	-0.005992		151.258	0.71			1.53E+02	-0.007255
160.499666	-0.622571		153.1484	-0.005875		151.259	0.71			1.53E+02	-0.008474
160.5079994	-0.588334		153.1509	-0.005516		151.26	0.71			1.53E+02	-0.010472
160.5163327	-0.504307		153.1534	-0.005087		151.261	0.71			1.53E+02	-0.011263
160.524666	-0.390791		153.1559	-0.00487		151.262	0.71			1.53E+02	-0.012223
160.5329994	-0.261992		153.1584	-0.00516		151.263	0.71			1.53E+02	-0.014497
160.5413327	-0.152		153.1609	-0.005063		151.264	0.71			1.53E+02	-0.017145
160.549666	-0.093275		153.1634	-0.004467		151.265	0.71			1.53E+02	-0.018242
160.5579994	-0.039995		153.1659	-0.003242		151.266	0.71			1.53E+02	-0.019135
160.5663327	0.037574		153.1684	-0.002359		151.267	0.71			1.53E+02	-0.020347
160.574666	0.134873		153.1709	-0.001064		151.268	0.71			1.53E+02	-0.0217
160.5829994	0.24305		153.1734	0.00055		151.269	0.71			1.53E+02	-0.022503
160.5913327	0.371119		153.1759	0.001657		151.27	0.71			1.53E+02	-0.023197
160.599666	0.505785		153.1784	0.001503		151.271	0.71			1.53E+02	-0.02344
160.6079994	0.64342		153.1809	0.00139		151.272	0.71			1.53E+02	-0.024011
160.6163327	0.799472		153.1834	0.000402		151.273	0.71			1.53E+02	-0.024423
160.624666	0.987628		153.1859	-0.00143		151.274	0.701661627			1.53E+02	-0.024906
160.6329994	1.205402		153.1884	-0.003697		151.275	0.7			1.53E+02	-0.025258
160.6413327	1.465408		153.1909	-0.006254		151.276	0.7			1.53E+02	-0.026767
160.649666	1.756511		153.1934	-0.008693		151.277	0.708332333			1.53E+02	-0.02803
160.6579994	2.058634		153.1959	-0.011363		151.278	0.71			1.53E+02	-0.029716
160.6663327	2.359961		153.1984	-0.013661		151.279	0.701665026			1.53E+02	-0.028567
160.674666	2.656389		153.2009	-0.01577		151.28	0.7			1.53E+02	-0.027828
160.6829994	2.973727		153.2034	-0.018173		151.281	0.7			1.53E+02	-0.027479
160.6913327	3.337083		153.2059	-0.021181		151.282	0.7			1.53E+02	-0.027071
160.699666	3.76101		153.2084	-0.02444		151.283	0.7			1.53E+02	-0.026289
160.7079994	4.230629		153.2109	-0.030267		151.284	0.7			1.53E+02	-0.024745
160.7163327	4.731109		153.2134	-0.034862		151.285	0.7			1.53E+02	-0.023957
160.724666	5.230159		153.2159	-0.038177		151.286	0.7			1.53E+02	-0.021706
160.7329994	5.735079		153.2184	-0.040526		151.287	0.7			1.53E+02	-0.020669
160.7413327	6.257752		153.2209	-0.04386		151.288	0.7			1.53E+02	-0.019455
160.749666	6.822474		153.2234	-0.048056		151.289	0.7			1.53E+02	-0.017844
160.7579994	7.427673		153.2259	-0.052449		151.29	0.7			1.53E+02	-0.017549
160.7663327	8.072727		153.2284	-0.055807		151.291	0.7			1.53E+02	-0.016903
160.774666	8.738502		153.2309	-0.059442		151.292	0.7			1.53E+02	-0.016652
160.7829994	9.409692		153.2334	-0.062654		151.293	0.7			1.53E+02	-0.016628
160.7913327	10.082733		153.2359	-0.06567		151.294	0.7			1.53E+02	-0.01732
160.799666	10.790613		153.2384	-0.067839		151.295	0.69299824			1.53E+02	-0.017753
160.8079994	11.562231		153.2409	-0.069879		151.296	0.69			1.53E+02	-0.018337
160.8163327	12.379435		153.2434	-0.071222		151.297	0.69			1.53E+02	-0.018897
160.824666	13.187873		153.2459	-0.072419		151.298	0.69			1.53E+02	-0.019977
160.8329994	13.990433		153.2484	-0.073616		151.299	0.69			1.53E+02	-0.020882
160.8413327	14.768936		153.2509	-0.074218		151.3	0.69			1.53E+02	-0.021597
160.849666	15.536072		153.2534	-0.073649		151.301	0.69			1.53E+02	-0.022491
160.8579994	16.307345		153.2559	-0.073941		151.302	0.69			1.53E+02	-0.02409
160.8663327	17.082583		153.2584	-0.073404		151.303	0.685213341			1.53E+02	-0.025968
160.874666	17.891012		153.2609	-0.073006		151.304	0.68			1.53E+02	-0.027972
160.8829994	18.728458		153.2634	-0.072404		151.305	0.68			1.53E+02	-0.030221
160.8913327	19.569904		153.2659	-0.071496		151.306	0.68			1.53E+02	-0.031955
160.899666	20.397886		153.2684	-0.070338		151.307	0.68			1.53E+02	-0.034232
160.9079994	21.233828		153.2709	-0.069496		151.308	0.68			1.53E+02	-0.036836
160.9163327	22.07244		153.2734	-0.069614		151.309	0.68			1.53E+02	-0.038402
160.924666	22.926171		153.2759	-0.069975		151.31	0.68			1.53E+02	-0.03864
160.9329994	23.793145		153.2784	-0.070102		151.311	0.68			1.53E+02	-0.040279
160.9413327	24.678503		153.2809	-0.070893		151.312	0.675191459			1.53E+02	-0.041258
160.949666	25.592835		153.2834	-0.071732		151.313	0.67			1.53E+02	-0.041292
160.9579994	26.511478		153.2859	-0.072618		151.314	0.67			1.53E+02	-0.041514
160.9663327	27.41447		153.2884	-0.073509		151.315	0.67			1.53E+02	-0.041152
160.974666	28.303093		153.2909	-0.074169		151.316	0.67			1.53E+02	-0.040598
160.9829994	29.199105		153.2934	-0.075314		151.317	0.67			1.53E+02	-0.03987
160.9913327	30.10477		153.2959	-0.076126		151.318	0.67			1.53E+02	-0.038883
160.999666	30.989105		153.2984	-0.076914		151.319	0.67			1.53E+02	-0.038515
161.0079994	31.861111		153.3009	-0.078092		151.32	0.67			1.53E+02	-0.037852
161.0163327	32.751612		153.3034	-0.079254		151.321	0.67			1.53E+02	-0.037013
161.024666	33.659317		153.3059	-0.079696		151.322	0.67			1.53E+02	-0.036495
161.0329994	34.574076		153.3084	-0.080603		151.323	0.668718218			1.53E+02	-0.035626
161.0413327	35.494773		153.3109	-0.081554		151.324	0.66			1.53E+02	-0.034588
161.049666	36.412717		153.3134	-0.083155		151.325	0.66			1.53E+02	-0.033374
161.0579994	37.299619		153.3159	-0.084138		151.326	0.66			1.53E+02	-0.032562
161.0663327	38.17822		153.3184	-0.085212		151.327	0.66			1.53E+02	-0.030511
161.074666	39.059131		153.3209	-0.086115		151.328	0.66			1.53E+02	-0.028683
161.0829994	39.930144		153.3234	-0.087808		151.329	0.66			1.53E+02	-0.026471
161.0913327	40.791869		153.3259	-0.089112		151.33	0.66			1.53E+02	-0.024421
161.099666	41.637391		153.3284	-0.09046		151.331	0.66			1.53E+02	-0.02238
161.1079994	42.457428		153.3309	-0.092469		151.332	0.66			1.53E+02	-0.021035
161.1163327	43.246595		153.3334	-0.094216		151.333	0.66			1.53E+02	-0.019221
161.124666	44.025347		153.3359	-0.09579		151.334	0.66			1.53E+02	-0.017517
161.1329994	44.817342		153.3384	-0.098185		151.335	0.658741093			1.53E+02	-0.015235
161.1413327	45.630152		153.3409	-0.099896		151.336	0.65			1.53E+02	-0.013033
161.149666	46.474619		153.3434	-0.101006		151.337	0.65			1.53E+02	-0.011874
161.1579994	47.315862		153.3459	-0.101717		151.338	0.65			1.53E+02	-0.011048
161.1663327	48.144038		153.3484	-0.102497		151.339	0.65			1.53E+02	-0.011172
161.174666	48.932095		153.3509	-0.103133		151.34	0.65			1.53E+02	-0.011544
161.1829994	49.665334		153.3534	-0.103536		151.341	0.65			1.53E+02	-0.011993
161.1913327	50.359568		153.3559	-0.104763		151.342	0.65			1.53E+02	-0.012072
161.199666	51.033939		153.3584	-0.106478		151.343	0.65			1.53E+02	-0.012864
161.2079994	51.699534		153.3609	-0.106591		151.344	0.65			1.53E+02	-0.013511
161.2163327	52.390252		153.3634	-0.10616		151.345	0.65			1.53E+02	-0.014241
161.224666	53.101919		153.3659	-0.106186		151.346	0.642156571			1.53E+02	-0.01498
161.2329994	53.820561		153.3684	-0.105878		151.347	0.64			1.53E+02	-0.015449
161.2413327	54.527555		153.3709	-0.10567		151.348	0.64			1.53E+02	-0.015196
161.249666	55.220811		153.3734	-0.105634		151.349	0.64			1.53E+02	-0.015629
161.2579994	55.883187		153.3759	-0.105384		151.35	0.64			1.53E+02	-0.0157
161.2663327	56.493004		153.3784	-0.104964		151.351	0.64			1.53E+02	-0.015495
161.274666	57.057485		153.3809	-0.104935		151.352	0.64			1.53E+02	-0.014676
161.2829994	57.602277		153.3834	-0.104507		151.353	0.64			1.53E+02	-0.014252
161.2913327	58.128384		153.3859	-0.103589		151.354	0.64			1.53E+02	-0.013473
161.299666	58.679964		153.3884	-0.102052		151.355	0.64			1.53E+02	-0.012504
161.3079994	59.271807		153.3909	-0.099998		151.356	0.64			1.53E+02	-0.011588
161.3163327	59.878283		153.3934	-0.098148		151.357	0.64			1.53E+02	-0.010458
161.324666	60.447076		153.3959	-0.096407		151.358	0.64			1.53E+02	-0.009199
161.3329994	60.991688		153.3984	-0.096078		151.359	0.64			1.53E+02	-0.007518
161.3413327	61.507705		153.4009	-0.095979		151.36	0.64			1.53E+02	-0.00595
161.349666	61.976657		153.4034	-0.096165		151.361	0.64			1.53E+02	-0.004432
161.3579994	62.401922		153.4059	-0.097332		151.362	0.64			1.53E+02	-0.003408
161.3663327	62.823523		153.4084	-0.099669		151.363	0.64			1.53E+02	-0.001866
161.374666	63.245418		153.4109	-0.102139		151.364	0.64			1.53E+02	-0.001081
161.3829994	63.66485		153.4134	-0.105153		151.365	0.632179307			1.53E+02	0.000185
161.3913327	64.088182		153.4159	-0.107977		151.366	0.63			1.53E+02	0.002099
161.399666	64.512089		153.4184	-0.11078		151.367	0.63			1.53E+02	0.004448
161.4079994	64.94943		153.4209	-0.113837		151.368	0.63			1.53E+02	0.006677
161.4163327	65.394889		153.4234	-0.116436		151.369	0.63			1.53E+02	0.008479
161.424666	65.819848		153.4259	-0.119461		151.37	0.63			1.53E+02	0.010808
161.4329994	66.226168		153.4284	-0.123553		151.371	0.63			1.53E+02	0.01329
161.4413327	66.586209		153.4309	-0.127673		151.372	0.63			1.53E+02	0.016099
161.449666	66.907977		153.4334	-0.131417		151.373	0.63			1.53E+02	0.019266
161.4579994	67.1525		153.4359	-0.13526		151.374	0.63			1.53E+02	0.021844
161.4663327	67.355258		153.4384	-0.139125		151.375	0.63			1.53E+02	0.023204
161.474666	67.567941		153.4409	-0.14314		151.376	0.63			1.53E+02	0.023812
161.4829994	67.806871		153.4434	-0.146034		151.377	0.63			1.53E+02	0.025385
161.4913327	68.05927		153.4459	-0.148619		151.378	0.63			1.53E+02	0.028048
161.499666	68.331728		153.4484	-0.151265		151.379	0.63			1.53E+02	0.031669
161.5079994	68.641339		153.4509	-0.153965		151.38	0.63			1.53E+02	0.033973
161.5163327	68.945675		153.4534	-0.156486		151.381	0.63			1.53E+02	0.036682
161.524666	69.238067		153.4559	-0.158376		151.382	0.63			1.53E+02	0.039861
161.5329994	69.494167		153.4584	-0.159804		151.383	0.63			1.53E+02	0.043043
161.5413327	69.718384		153.4609	-0.161396		151.384	0.63			1.53E+02	0.045644
161.549666	69.901395		153.4634	-0.161043		151.385	0.63			1.53E+02	0.04784
161.5579994	70.043335		153.4659	-0.160362		151.386	0.63			1.53E+02	0.049371
161.5663327	70.150553		153.4684	-0.159076		151.387	0.63			1.53E+02	0.049644
161.574666	70.26898		153.4709	-0.157658		151.388	0.63			1.53E+02	0.05039
161.5829994	70.383064		153.4734	-0.155947		151.389	0.63			1.53E+02	0.051621
161.5913327	70.492476		153.4759	-0.154536		151.39	0.63			1.53E+02	0.051794
161.599666	70.628965		153.4784	-0.15374		151.391	0.63			1.53E+02	0.051754
161.6079994	70.772691		153.4809	-0.153632		151.392	0.628787053			1.53E+02	0.050821
161.6163327	70.901089		153.4834	-0.153807		151.393	0.62			1.53E+02	0.050348
161.624666	71.026879		153.4859	-0.154477		151.394	0.62			1.53E+02	0.049825
161.6329994	71.132117		153.4884	-0.155797		151.395	0.62			1.53E+02	0.048452
161.6413327	71.248238		153.4909	-0.157768		151.396	0.62			1.53E+02	0.047703
161.649666	71.383153		153.4934	-0.158797		151.397	0.62			1.53E+02	0.047594
161.6579994	71.496822		153.4959	-0.160074		151.398	0.62			1.53E+02	0.047355
161.6663327	71.608957		153.4984	-0.16072		151.399	0.62			1.53E+02	0.046674
161.674666	71.720402		153.5009	-0.161603		151.4	0.62			1.53E+02	0.045446
161.6829994	71.829987		153.5034	-0.161903		151.401	0.62			1.53E+02	0.044245
161.6913327	71.9481		153.5059	-0.162207		151.402	0.62			1.53E+02	0.044154
161.699666	72.060115		153.5084	-0.163735		151.403	0.62			1.53E+02	0.04477
161.7079994	72.166357		153.5109	-0.165537		151.404	0.62			1.53E+02	0.045254
161.7163327	72.265109		153.5134	-0.166913		151.405	0.62			1.53E+02	0.046486
161.724666	72.359412		153.5159	-0.167941		151.406	0.62			1.53E+02	0.048014
161.7329994	72.453967		153.5184	-0.169709		151.407	0.62			1.53E+02	0.04883
161.7413327	72.531084		153.5209	-0.17142		151.408	0.62			1.53E+02	0.050377
161.749666	72.617111		153.5234	-0.172165		151.409	0.62			1.53E+02	0.053789
161.7579994	72.692016		153.5259	-0.172579		151.41	0.62			1.53E+02	0.057296
161.7663327	72.745286		153.5284	-0.173652		151.411	0.62			1.53E+02	0.060034
161.774666	72.802119		153.5309	-0.174161		151.412	0.62			1.53E+02	0.061269
161.7829994	72.848677		153.5334	-0.174189		151.413	0.62			1.53E+02	0.065247
161.7913327	72.890466		153.5359	-0.173457		151.414	0.62			1.53E+02	0.069245
161.799666	72.935637		153.5384	-0.172655		151.415	0.62			1.53E+02	0.072414
161.8079994	72.970354		153.5409	-0.172269		151.416	0.62			1.53E+02	0.073751
161.8163327	72.986158		153.5434	-0.172116		151.417	0.62			1.53E+02	0.073999
161.824666	73.014328		153.5459	-0.170936		151.418	0.62			1.53E+02	0.074903
161.8329994	73.03678		153.5484	-0.168861		151.419	0.612130194			1.53E+02	0.075871
161.8413327	73.050091		153.5509	-0.167553		151.42	0.61			1.53E+02	0.077249
161.849666	73.062005		153.5534	-0.166786		151.421	0.61			1.53E+02	0.078646
161.8579994	73.052357		153.5559	-0.165481		151.422	0.61			1.53E+02	0.078762
161.8663327	73.035939		153.5584	-0.165048		151.423	0.61			1.53E+02	0.078623
161.874666	73.005421		153.5609	-0.164823		151.424	0.61			1.53E+02	0.078123
161.8829994	72.957033		153.5634	-0.164157		151.425	0.61			1.53E+02	0.077466
161.8913327	72.902217		153.5659	-0.164135		151.426	0.61			1.53E+02	0.076965
161.899666	72.865416		153.5684	-0.164447		151.427	0.61			1.53E+02	0.075892
161.9079994	72.830482		153.5709	-0.164591		151.428	0.61			1.53E+02	0.074028
161.9163327	72.801731		153.5734	-0.164103		151.429	0.61			1.53E+02	0.072565
161.924666	72.783948		153.5759	-0.163685		151.43	0.61			1.53E+02	0.071978
161.9329994	72.76097		153.5784	-0.163915		151.431	0.61			1.53E+02	0.071548
161.9413327	72.741278		153.5809	-0.164686		151.432	0.61			1.53E+02	0.071356
161.949666	72.725345		153.5834	-0.16499		151.433	0.61			1.53E+02	0.071953
161.9579994	72.705827		153.5859	-0.165134		151.434	0.61			1.53E+02	0.070728
161.9663327	72.681844		153.5884	-0.167008		151.435	0.61			1.53E+02	0.069405
161.974666	72.644284		153.5909	-0.168519		151.436	0.61			1.53E+02	0.068062
161.9829994	72.600727		153.5934	-0.170317		151.437	0.61			1.53E+02	0.067115
161.9913327	72.558601		153.5959	-0.171075		151.438	0.61			1.53E+02	0.067133
161.999666	72.502402		153.5984	-0.172008		151.439	0.61			1.53E+02	0.066762
162.0079994	72.434053		153.6009	-0.173363		151.44	0.61			1.53E+02	0.067103
162.0163327	72.359136		153.6034	-0.175554		151.441	0.61			1.53E+02	0.067379
162.024666	72.289716		153.6059	-0.176804		151.442	0.61			1.53E+02	0.06694
162.0329994	72.222238		153.6084	-0.177969		151.443	0.61			1.53E+02	0.066171
162.0413327	72.162173		153.6109	-0.179391		151.444	0.61			1.53E+02	0.064027
162.049666	72.108696		153.6134	-0.181704		151.445	0.61			1.53E+02	0.062202
162.0579994	72.040223		153.6159	-0.18467		151.446	0.61			1.53E+02	0.059869
162.0663327	71.972642		153.6184	-0.187659		151.447	0.605233227			1.53E+02	0.057389
162.074666	71.90117		153.6209	-0.191172		151.448	0.6			1.53E+02	0.054164
162.0829994	71.807452		153.6234	-0.19401		151.449	0.6			1.53E+02	0.051626
162.0913327	71.712905		153.6259	-0.196869		151.45	0.6			1.53E+02	0.049977
162.099666	71.619997		153.6284	-0.199022		151.451	0.6			1.53E+02	0.048543
162.1079994	71.529148		153.6309	-0.201338		151.452	0.6			1.53E+02	0.046865
162.1163327	71.441134		153.6334	-0.203797		151.453	0.6			1.53E+02	0.045126
162.124666	71.34754		153.6359	-0.204856		151.454	0.6			1.53E+02	0.044358
162.1329994	71.234052		153.6384	-0.206213		151.455	0.6			1.53E+02	0.044091
162.1413327	71.111856		153.6409	-0.207705		151.456	0.6			1.53E+02	0.043798
162.149666	70.977571		153.6434	-0.208892		151.457	0.6			1.53E+02	0.043406
162.1579994	70.805504		153.6459	-0.210004		151.458	0.6			1.53E+02	0.042622
162.1663327	70.609441		153.6484	-0.21019		151.459	0.6			1.53E+02	0.041455
162.174666	70.406097		153.6509	-0.210935		151.46	0.6			1.53E+02	0.040259
162.1829994	70.178967		153.6534	-0.211381		151.461	0.6			1.53E+02	0.037741
162.1913327	69.948406		153.6559	-0.212288		151.462	0.6			1.53E+02	0.036059
162.199666	69.736447		153.6584	-0.212989		151.463	0.6			1.53E+02	0.034272
162.2079994	69.532735		153.6609	-0.213146		151.464	0.6			1.53E+02	0.032689
162.2163327	69.332771		153.6634	-0.214295		151.465	0.6			1.53E+02	0.03078
162.224666	69.147408		153.6659	-0.214492		151.466	0.6			1.53E+02	0.028766
162.2329994	68.973758		153.6684	-0.215405		151.467	0.6			1.53E+02	0.027172
162.2413327	68.789754		153.6709	-0.215825		151.468	0.6			1.53E+02	0.025887
162.249666	68.597936		153.6734	-0.215465		151.469	0.6			1.53E+02	0.023665
162.2579994	68.403092		153.6759	-0.215075		151.47	0.6			1.53E+02	0.021799
162.2663327	68.180847		153.6784	-0.214013		151.471	0.6			1.53E+02	0.020128
162.274666	67.927869		153.6809	-0.214376		151.472	0.6			1.53E+02	0.018403
162.2829994	67.659069		153.6834	-0.215637		151.473	0.6			1.53E+02	0.017356
162.2913327	67.382501		153.6859	-0.217939		151.474	0.6			1.53E+02	0.015634
162.299666	67.103622		153.6884	-0.217508		151.475	0.6			1.53E+02	0.014188
162.3079994	66.818325		153.6909	-0.215098		151.476	0.6			1.53E+02	0.012499
162.3163327	66.524407		153.6934	-0.213694		151.477	0.6			1.53E+02	0.010778
162.324666	66.232195		153.6959	-0.21367		151.478	0.6			1.53E+02	0.009236
162.3329994	65.927369		153.6984	-0.211983		151.479	0.6			1.53E+02	0.007388
162.3413327	65.600111		153.7009	-0.210093		151.48	0.6			1.53E+02	0.005731
162.349666	65.252001		153.7034	-0.207188		151.481	0.6			1.53E+02	0.004869
162.3579994	64.901238		153.7059	-0.204822		151.482	0.6			1.53E+02	0.004109
162.3663327	64.540049		153.7084	-0.202107		151.483	0.598995699			1.53E+02	0.003698
162.374666	64.162734		153.7109	-0.200207		151.484	0.59			1.53E+02	0.002095
162.3829994	63.754432		153.7134	-0.198809		151.485	0.59			1.53E+02	0.001734
162.3913327	63.311586		153.7159	-0.197387		151.486	0.59			1.53E+02	0.000988
162.399666	62.853773		153.7184	-0.196196		151.487	0.59			1.53E+02	0.000576
162.4079994	62.379001		153.7209	-0.196514		151.488	0.59			1.53E+02	-0.0004
162.4163327	61.887027		153.7234	-0.196993		151.489	0.59			1.53E+02	-0.002776
162.424666	61.383128		153.7259	-0.197344		151.49	0.59			1.53E+02	-0.005906
162.4329994	60.861522		153.7284	-0.197635		151.491	0.59			1.53E+02	-0.006307
162.4413327	60.32789		153.7309	-0.19871		151.492	0.59			1.53E+02	-0.005992
162.449666	59.780586		153.7334	-0.199576		151.493	0.597497503			1.53E+02	-0.005885
162.4579994	59.221219		153.7359	-0.200565		151.494	0.592501177			1.53E+02	-0.005992
162.4663327	58.647267		153.7384	-0.202157		151.495	0.59			1.53E+02	-0.005875
162.474666	58.059872		153.7409	-0.204259		151.496	0.59			1.53E+02	-0.005516
162.4829994	57.462499		153.7434	-0.206997		151.497	0.59			1.53E+02	-0.005087
162.4913327	56.853976		153.7459	-0.209971		151.498	0.59			1.53E+02	-0.00487
162.499666	56.236253		153.7484	-0.213274		151.499	0.59			1.53E+02	-0.00516
162.5079994	55.617087		153.7509	-0.218185		151.5	0.59			1.53E+02	-0.005063
162.5163327	54.960232		153.7534	-0.221474		151.501	0.59			1.53E+02	-0.004467
162.524666	54.310117		153.7559	-0.221884		151.502	0.59			1.53E+02	-0.003242
162.5329994	53.675541		153.7584	-0.223646		151.503	0.59			1.53E+02	-0.002359
162.5413327	53.039626		153.7609	-0.226558		151.504	0.59			1.53E+02	-0.001064
162.549666	52.393536		153.7634	-0.229147		151.505	0.597483346			1.53E+02	0.00055
162.5579994	51.736291		153.7659	-0.231096		151.506	0.6			1.53E+02	0.001657
162.5663327	51.073015		153.7684	-0.231717		151.507	0.6			1.53E+02	0.001503
162.574666	50.395312		153.7709	-0.233285		151.508	0.6			1.53E+02	0.00139
162.5829994	49.714068		153.7734	-0.233186		151.509	0.6			1.53E+02	0.000402
162.5913327	49.041439		153.7759	-0.234483		151.51	0.6			1.53E+02	-0.00143
162.599666	48.360777		153.7784	-0.235052		151.511	0.6			1.53E+02	-0.003697
162.6079994	47.655875		153.7809	-0.236417		151.512	0.6			1.53E+02	-0.006254
162.6163327	46.928099		153.7834	-0.237589		151.513	0.6			1.53E+02	-0.008693
162.624666	46.17449		153.7859	-0.23953		151.514	0.6			1.53E+02	-0.011363
162.6329994	45.414576		153.7884	-0.241376		151.515	0.6			1.53E+02	-0.013661
162.6413327	44.647376		153.7909	-0.242224		151.516	0.604077868			1.53E+02	-0.01577
162.649666	43.884937		153.7934	-0.242591		151.517	0.61			1.53E+02	-0.018173
162.6579994	43.120459		153.7959	-0.24256		151.518	0.61			1.53E+02	-0.021181
162.6663327	42.342366		153.7984	-0.241206		151.519	0.61			1.53E+02	-0.02444
162.674666	41.551437		153.8009	-0.240008		151.52	0.61			1.53E+02	-0.030267
162.6829994	40.747859		153.8034	-0.238191		151.521	0.61			1.53E+02	-0.034862
162.6913327	39.933706		153.8059	-0.237728		151.522	0.61			1.53E+02	-0.038177
162.699666	39.109694		153.8084	-0.237283		151.523	0.61			1.53E+02	-0.040526
162.7079994	38.278402		153.8109	-0.238667		151.524	0.61			1.53E+02	-0.04386
162.7163327	37.440872		153.8134	-0.241869		151.525	0.61			1.53E+02	-0.048056
162.724666	36.602325		153.8159	-0.243508		151.526	0.61			1.53E+02	-0.052449
162.7329994	35.762577		153.8184	-0.243874		151.527	0.61			1.53E+02	-0.055807
162.7413327	34.91794		153.8209	-0.244509		151.528	0.61			1.53E+02	-0.059442
162.749666	34.078324		153.8234	-0.244952		151.529	0.61			1.53E+02	-0.062654
162.7579994	33.233354		153.8259	-0.244754		151.53	0.61			1.53E+02	-0.06567
162.7663327	32.362601		153.8284	-0.244539		151.531	0.61			1.53E+02	-0.067839
162.774666	31.469465		153.8309	-0.244986		151.532	0.61			1.53E+02	-0.069879
162.7829994	30.569493		153.8334	-0.243933		151.533	0.61			1.53E+02	-0.071222
162.7913327	29.668805		153.8359	-0.243366		151.534	0.61			1.53E+02	-0.072419
162.799666	28.78689		153.8384	-0.243891		151.535	0.61			1.53E+02	-0.073616
162.8079994	27.911949		153.8409	-0.244468		151.536	0.61			1.53E+02	-0.074218
162.8163327	27.050692		153.8434	-0.245006		151.537	0.61			1.53E+02	-0.073649
162.824666	26.188075		153.8459	-0.24537		151.538	0.61			1.53E+02	-0.073941
162.8329994	25.363963		153.8484	-0.24521		151.539	0.61			1.53E+02	-0.073404
162.8413327	24.570085		153.8509	-0.245696		151.54	0.61			1.53E+02	-0.073006
162.849666	23.815047		153.8534	-0.245728		151.541	0.61			1.53E+02	-0.072404
162.8579994	23.062143		153.8559	-0.246557		151.542	0.61			1.53E+02	-0.071496
162.8663327	22.30403		153.8584	-0.249053		151.543	0.61			1.53E+02	-0.070338
162.874666	21.528681		153.8609	-0.249755		151.544	0.61			1.53E+02	-0.069496
162.8829994	20.753576		153.8634	-0.24884		151.545	0.61			1.53E+02	-0.069614
162.8913327	19.99971		153.8659	-0.248312		151.546	0.61			1.53E+02	-0.069975
162.899666	19.291425		153.8684	-0.249288		151.547	0.61			1.53E+02	-0.070102
162.9079994	18.6291		153.8709	-0.251113		151.548	0.61			1.53E+02	-0.070893
162.9163327	18.010165		153.8734	-0.252089		151.549	0.61			1.53E+02	-0.071732
162.924666	17.415594		153.8759	-0.252044		151.55	0.61			1.53E+02	-0.072618
162.9329994	16.824335		153.8784	-0.251809		151.551	0.61			1.53E+02	-0.073509
162.9413327	16.218436		153.8809	-0.251902		151.552	0.61			1.53E+02	-0.074169
162.949666	15.601299		153.8834	-0.253171		151.553	0.61			1.53E+02	-0.075314
162.9579994	15.012236		153.8859	-0.253969		151.554	0.61			1.53E+02	-0.076126
162.9663327	14.451163		153.8884	-0.253901		151.555	0.61			1.53E+02	-0.076914
162.974666	13.921561		153.8909	-0.253339		151.556	0.61			1.53E+02	-0.078092
162.9829994	13.425894		153.8934	-0.251958		151.557	0.61			1.53E+02	-0.079254
162.9913327	12.957546		153.8959	-0.251096		151.558	0.61			1.53E+02	-0.079696
162.999666	12.513387		153.8984	-0.250992		151.559	0.61			1.53E+02	-0.080603
163.0079994	12.089479		153.9009	-0.251207		151.56	0.61			1.53E+02	-0.081554
163.0163327	11.655045		153.9034	-0.252636		151.561	0.61			1.53E+02	-0.083155
163.024666	11.21643		153.9059	-0.253983		151.562	0.61			1.53E+02	-0.084138
163.0329994	10.790511		153.9084	-0.253762		151.563	0.61			1.53E+02	-0.085212
163.0413327	10.386288		153.9109	-0.253857		151.564	0.60312876			1.53E+02	-0.086115
163.049666	9.97965		153.9134	-0.254741		151.565	0.60687256			1.53E+02	-0.087808
163.0579994	9.567969		153.9159	-0.25559		151.566	0.61			1.53E+02	-0.089112
163.0663327	9.19352		153.9184	-0.256954		151.567	0.603138523			1.53E+02	-0.09046
163.074666	8.851499		153.9209	-0.259784		151.568	0.60685652			1.53E+02	-0.092469
163.0829994	8.534875		153.9234	-0.263074		151.569	0.61			1.53E+02	-0.094216
163.0913327	8.237887		153.9259	-0.263701		151.57	0.603140839			1.53E+02	-0.09579
163.099666	7.956497		153.9284	-0.262863		151.571	0.6			1.53E+02	-0.098185
163.1079994	7.672692		153.9309	-0.263346		151.572	0.6			1.53E+02	-0.099896
163.1163327	7.384435		153.9334	-0.264917		151.573	0.6			1.53E+02	-0.101006
163.124666	7.085483		153.9359	-0.266525		151.574	0.6			1.53E+02	-0.101717
163.1329994	6.785034		153.9384	-0.267351		151.575	0.6			1.53E+02	-0.102497
163.1413327	6.483031		153.9409	-0.268392		151.576	0.6			1.53E+02	-0.103133
163.149666	6.19969		153.9434	-0.268881		151.577	0.6			1.53E+02	-0.103536
163.1579994	5.94587		153.9459	-0.268863		151.578	0.6			1.53E+02	-0.104763
163.1663327	5.713219		153.9484	-0.269874		151.579	0.6			1.53E+02	-0.106478
163.174666	5.486393		153.9509	-0.271807		151.58	0.6			1.53E+02	-0.106591
163.1829994	5.259814		153.9534	-0.273028		151.581	0.6			1.53E+02	-0.10616
163.1913327	5.037688		153.9559	-0.273512		151.582	0.6			1.53E+02	-0.106186
163.199666	4.828253		153.9584	-0.274163		151.583	0.6			1.53E+02	-0.105878
163.2079994	4.627052		153.9609	-0.276521		151.584	0.6			1.53E+02	-0.10567
163.2163327	4.427399		153.9634	-0.278481		151.585	0.6			1.53E+02	-0.105634
163.224666	4.231173		153.9659	-0.281619		151.586	0.6			1.53E+02	-0.105384
163.2329994	4.025926		153.9684	-0.28424		151.587	0.6			1.53E+02	-0.104964
163.2413327	3.823813		153.9709	-0.287874		151.588	0.6			1.53E+02	-0.104935
163.249666	3.623736		153.9734	-0.292019		151.589	0.6			1.53E+02	-0.104507
163.2579994	3.428545		153.9759	-0.296237		151.59	0.6			1.53E+02	-0.103589
163.2663327	3.253589		153.9784	-0.298314		151.591	0.6			1.53E+02	-0.102052
163.274666	3.092014		153.9809	-0.299289		151.592	0.6			1.53E+02	-0.099998
163.2829994	2.940008		153.9834	-0.300772		151.593	0.6			1.53E+02	-0.098148
163.2913327	2.778064		153.9859	-0.303155		151.594	0.6			1.53E+02	-0.096407
163.299666	2.601289		153.9884	-0.305928		151.595	0.6			1.53E+02	-0.096078
163.3079994	2.433415		153.9909	-0.308783		151.596	0.6			1.53E+02	-0.095979
163.3163327	2.285089		153.9934	-0.31208		151.597	0.6			1.53E+02	-0.096165
163.324666	2.150822		153.9959	-0.316772		151.598	0.6			1.53E+02	-0.097332
163.3329994	2.020819		153.9984	-0.320973		151.599	0.6			1.53E+02	-0.099669
163.3413327	1.900651		154.0009	-0.322692		151.6	0.6			1.53E+02	-0.102139
163.349666	1.781551		154.0034	-0.324463		151.601	0.6			1.53E+02	-0.105153
163.3579994	1.673712		154.0059	-0.326189		151.602	0.6			1.53E+02	-0.107977
163.3663327	1.568457		154.0084	-0.326086		151.603	0.6			1.53E+02	-0.11078
163.374666	1.467221		154.0109	-0.322227		151.604	0.6			1.53E+02	-0.113837
163.3829994	1.3715		154.0134	-0.317492		151.605	0.6			1.53E+02	-0.116436
163.3913327	1.285598		154.0159	-0.310838		151.606	0.6			1.53E+02	-0.119461
163.399666	1.191712		154.0184	-0.306212		151.607	0.6			1.53E+02	-0.123553
163.4079994	1.091918		154.0209	-0.302512		151.608	0.6			1.53E+02	-0.127673
163.4163327	0.985146		154.0234	-0.298538		151.609	0.6			1.53E+02	-0.131417
163.424666	0.889468		154.0259	-0.291821		151.61	0.6			1.53E+02	-0.13526
163.4329994	0.819311		154.0284	-0.28343		151.611	0.6			1.53E+02	-0.139125
163.4413327	0.796717		154.0309	-0.272058		151.612	0.6			1.53E+02	-0.14314
163.449666	0.79318		154.0334	-0.258031		151.613	0.6			1.53E+02	-0.146034
163.4579994	0.77981		154.0359	-0.241152		151.614	0.6			1.53E+02	-0.148619
163.4663327	0.744463		154.0384	-0.221457		151.615	0.6			1.53E+02	-0.151265
163.474666	0.709296		154.0409	-0.200268		151.616	0.6			1.53E+02	-0.153965
163.4829994	0.684878		154.0434	-0.178713		151.617	0.6			1.53E+02	-0.156486
163.4913327	0.672587		154.0459	-0.157315		151.618	0.6			1.53E+02	-0.158376
163.499666	0.659648		154.0484	-0.135159		151.619	0.6			1.53E+02	-0.159804
163.5079994	0.640595		154.0509	-0.110906		151.62	0.6			1.53E+02	-0.161396
163.5163327	0.616558		154.0534	-0.084007		151.621	0.6			1.53E+02	-0.161043
163.524666	0.588335		154.0559	-0.055437		151.622	0.590132187			1.53E+02	-0.160362
163.5329994	0.565492		154.0584	-0.025986		151.623	0.59			1.53E+02	-0.159076
163.5413327	0.542597		154.0609	0.002585		151.624	0.59			1.53E+02	-0.157658
163.549666	0.509073		154.0634	0.029142		151.625	0.59			1.53E+02	-0.155947
163.5579994	0.466773		154.0659	0.052142		151.626	0.59			1.53E+02	-0.154536
163.5663327	0.426975		154.0684	0.071559		151.627	0.59			1.53E+02	-0.15374
163.574666	0.375318		154.0709	0.0877		151.628	0.59			1.53E+02	-0.153632
163.5829994	0.323925		154.0734	0.103561		151.629	0.59			1.53E+02	-0.153807
163.5913327	0.273136		154.0759	0.118666		151.63	0.59			1.53E+02	-0.154477
163.599666	0.223298		154.0784	0.134338		151.631	0.59			1.53E+02	-0.155797
163.6079994	0.176174		154.0809	0.151177		151.632	0.59			1.53E+02	-0.157768
163.6163327	0.123802		154.0834	0.167758		151.633	0.59			1.53E+02	-0.158797
163.624666	0.072535		154.0859	0.184602		151.634	0.59			1.53E+02	-0.160074
163.6329994	0.024252		154.0884	0.19957		151.635	0.59			1.53E+02	-0.16072
163.6413327	-0.016175		154.0909	0.21276		151.636	0.59			1.54E+02	-0.161603
163.649666	-0.056712		154.0934	0.22437		151.637	0.59			1.54E+02	-0.161903
163.6579994	-0.102513		154.0959	0.23359		151.638	0.59			1.54E+02	-0.162207
163.6663327	-0.142504		154.0984	0.240499		151.639	0.59			1.54E+02	-0.163735
163.674666	-0.186882		154.1009	0.242925		151.64	0.59			1.54E+02	-0.165537
163.6829994	-0.231215		154.1034	0.243071		151.641	0.59			1.54E+02	-0.166913
163.6913327	-0.271779		154.1059	0.241379		151.642	0.59			1.54E+02	-0.167941
163.699666	-0.312053		154.1084	0.238918		151.643	0.59			1.54E+02	-0.169709
163.7079994	-0.355666		154.1109	0.237047		151.644	0.59			1.54E+02	-0.17142
163.7163327	-0.390517		154.1134	0.235153		151.645	0.59			1.54E+02	-0.172165
163.724666	-0.417478		154.1159	0.234184		151.646	0.59			1.54E+02	-0.172579
163.7329994	-0.437459		154.1184	0.233992		151.647	0.59			1.54E+02	-0.173652
163.7413327	-0.454252		154.1209	0.235398		151.648	0.59			1.54E+02	-0.174161
163.749666	-0.462983		154.1234	0.23824		151.649	0.59			1.54E+02	-0.174189
163.7579994	-0.46801		154.1259	0.242046		151.65	0.59			1.54E+02	-0.173457
163.7663327	-0.478095		154.1284	0.245462		151.651	0.59			1.54E+02	-0.172655
163.774666	-0.484666		154.1309	0.249546		151.652	0.59			1.54E+02	-0.172269
163.7829994	-0.490418		154.1334	0.255639		151.653	0.59			1.54E+02	-0.172116
163.7913327	-0.497958		154.1359	0.261124		151.654	0.59			1.54E+02	-0.170936
163.799666	-0.503545		154.1384	0.266251		151.655	0.59			1.54E+02	-0.168861
163.8079994	-0.504131		154.1409	0.271707		151.656	0.59			1.54E+02	-0.167553
163.8163327	-0.507477		154.1434	0.277242		151.657	0.59			1.54E+02	-0.166786
163.824666	-0.510881		154.1459	0.283712		151.658	0.59			1.54E+02	-0.165481
163.8329994	-0.515185		154.1484	0.291969		151.659	0.59			1.54E+02	-0.165048
163.8413327	-0.522042		154.1509	0.30393		151.66	0.59			1.54E+02	-0.164823
163.849666	-0.528277		154.1534	0.318139		151.661	0.59			1.54E+02	-0.164157
163.8579994	-0.537193		154.1559	0.33432		151.662	0.59			1.54E+02	-0.164135
163.8663327	-0.547504		154.1584	0.351764		151.663	0.59			1.54E+02	-0.164447
163.874666	-0.558655		154.1609	0.370954		151.664	0.59			1.54E+02	-0.164591
163.8829994	-0.566937		154.1634	0.390935		151.665	0.59			1.54E+02	-0.164103
163.8913327	-0.57065		154.1659	0.413147		151.666	0.59			1.54E+02	-0.163685
163.899666	-0.57483		154.1684	0.435938		151.667	0.59			1.54E+02	-0.163915
163.9079994	-0.573767		154.1709	0.457943		151.668	0.59			1.54E+02	-0.164686
163.9163327	-0.576424		154.1734	0.477172		151.669	0.59			1.54E+02	-0.16499
163.924666	-0.585793		154.1759	0.491977		151.67	0.59			1.54E+02	-0.165134
163.9329994	-0.601091		154.1784	0.504269		151.671	0.59			1.54E+02	-0.167008
163.9413327	-0.615693		154.1809	0.517188		151.672	0.59			1.54E+02	-0.168519
163.949666	-0.626033		154.1834	0.530557		151.673	0.59			1.54E+02	-0.170317
163.9579994	-0.632013		154.1859	0.545479		151.674	0.59			1.54E+02	-0.171075
163.9663327	-0.6335		154.1884	0.562336		151.675	0.59			1.54E+02	-0.172008
163.974666	-0.632473		154.1909	0.581632		151.676	0.59			1.54E+02	-0.173363
163.9829994	-0.622912		154.1934	0.605114		151.677	0.59			1.54E+02	-0.175554
163.9913327	-0.616644		154.1959	0.632495		151.678	0.59			1.54E+02	-0.176804
163.999666	-0.615556		154.1984	0.661384		151.679	0.59			1.54E+02	-0.177969
164.0079994	-0.621878		154.2009	0.69101		151.68	0.59			1.54E+02	-0.179391
164.0163327	-0.630005		154.2034	0.720815		151.681	0.59			1.54E+02	-0.181704
164.024666	-0.643207		154.2059	0.748279		151.682	0.59			1.54E+02	-0.18467
164.0329994	-0.647105		154.2084	0.773818		151.683	0.59			1.54E+02	-0.187659
164.0413327	-0.654234		154.2109	0.79803		151.684	0.59			1.54E+02	-0.191172
164.049666	-0.657594		154.2134	0.824452		151.685	0.59			1.54E+02	-0.19401
164.0579994	-0.654856		154.2159	0.853572		151.686	0.59			1.54E+02	-0.196869
164.0663327	-0.647089		154.2184	0.886703		151.687	0.59			1.54E+02	-0.199022
164.074666	-0.641487		154.2209	0.922808		151.688	0.59			1.54E+02	-0.201338
164.0829994	-0.637768		154.2234	0.961063		151.689	0.59			1.54E+02	-0.203797
164.0913327	-0.632762		154.2259	1.002972		151.69	0.59			1.54E+02	-0.204856
164.099666	-0.625152		154.2284	1.049213		151.691	0.59			1.54E+02	-0.206213
164.1079994	-0.626795		154.2309	1.09979		151.692	0.59			1.54E+02	-0.207705
164.1163327	-0.629053		154.2334	1.156006		151.693	0.59			1.54E+02	-0.208892
164.124666	-0.629749		154.2359	1.216195		151.694	0.59			1.54E+02	-0.210004
164.1329994	-0.623503		154.2384	1.282009		151.695	0.59			1.54E+02	-0.21019
164.1413327	-0.624894		154.2409	1.352772		151.696	0.59			1.54E+02	-0.210935
164.149666	-0.620098		154.2434	1.427719		151.697	0.59			1.54E+02	-0.211381
164.1579994	-0.611427		154.2459	1.504034		151.698	0.59			1.54E+02	-0.212288
164.1663327	-0.611528		154.2484	1.581417		151.699	0.59			1.54E+02	-0.212989
164.174666	-0.60815		154.2509	1.659772		151.7	0.59			1.54E+02	-0.213146
164.1829994	-0.602762		154.2534	1.739197		151.701	0.59			1.54E+02	-0.214295
164.1913327	-0.607583		154.2559	1.817855		151.702	0.59			1.54E+02	-0.214492
164.199666	-0.613986		154.2584	1.896258		151.703	0.59			1.54E+02	-0.215405
164.2079994	-0.615801		154.2609	1.97291		151.704	0.59			1.54E+02	-0.215825
164.2163327	-0.61588		154.2634	2.048608		151.705	0.59			1.54E+02	-0.215465
164.224666	-0.612388		154.2659	2.123858		151.706	0.59			1.54E+02	-0.215075
164.2329994	-0.610454		154.2684	2.198691		151.707	0.59			1.54E+02	-0.214013
164.2413327	-0.606064		154.2709	2.274683		151.708	0.59			1.54E+02	-0.214376
164.249666	-0.595005		154.2734	2.351589		151.709	0.59			1.54E+02	-0.215637
164.2579994	-0.587897		154.2759	2.428835		151.71	0.59			1.54E+02	-0.217939
164.2663327	-0.583991		154.2784	2.503496		151.711	0.59			1.54E+02	-0.217508
164.274666	-0.58506		154.2809	2.580443		151.712	0.59			1.54E+02	-0.215098
164.2829994	-0.587141		154.2834	2.662249		151.713	0.59			1.54E+02	-0.213694
164.2913327	-0.58842		154.2859	2.745265		151.714	0.59			1.54E+02	-0.21367
164.299666	-0.588054		154.2884	2.827589		151.715	0.59			1.54E+02	-0.211983
164.3079994	-0.586627		154.2909	2.907932		151.716	0.59			1.54E+02	-0.210093
164.3163327	-0.585977		154.2934	2.986896		151.717	0.59			1.54E+02	-0.207188
164.324666	-0.585047		154.2959	3.063476		151.718	0.59			1.54E+02	-0.204822
164.3329994	-0.587514		154.2984	3.139403		151.719	0.59			1.54E+02	-0.202107
164.3413327	-0.591576		154.3009	3.215666		151.72	0.59			1.54E+02	-0.200207
164.349666	-0.595629		154.3034	3.294583		151.721	0.59			1.54E+02	-0.198809
164.3579994	-0.603519		154.3059	3.374363		151.722	0.59			1.54E+02	-0.197387
164.3663327	-0.607882		154.3084	3.456526		151.723	0.59			1.54E+02	-0.196196
164.374666	-0.610325		154.3109	3.541744		151.724	0.59			1.54E+02	-0.196514
164.3829994	-0.610466		154.3134	3.63201		151.725	0.587478725			1.54E+02	-0.196993
164.3913327	-0.608076		154.3159	3.727667		151.726	0.58			1.54E+02	-0.197344
164.399666	-0.598075		154.3184	3.825915		151.727	0.58			1.54E+02	-0.197635
164.4079994	-0.591626		154.3209	3.92569		151.728	0.58			1.54E+02	-0.19871
164.4163327	-0.583718		154.3234	4.02586		151.729	0.58			1.54E+02	-0.199576
164.424666	-0.579613		154.3259	4.124466		151.73	0.58			1.54E+02	-0.200565
164.4329994	-0.578927		154.3284	4.223232		151.731	0.58			1.54E+02	-0.202157
164.4413327	-0.578532		154.3309	4.321981		151.732	0.58			1.54E+02	-0.204259
164.449666	-0.576031		154.3334	4.422395		151.733	0.58			1.54E+02	-0.206997
164.4579994	-0.58348		154.3359	4.525826		151.734	0.58			1.54E+02	-0.209971
164.4663327	-0.590548		154.3384	4.632642		151.735	0.58			1.54E+02	-0.213274
164.474666	-0.595662		154.3409	4.742486		151.736	0.58			1.54E+02	-0.218185
164.4829994	-0.607774		154.3434	4.855268		151.737	0.58			1.54E+02	-0.221474
164.4913327	-0.611216		154.3459	4.971091		151.738	0.58			1.54E+02	-0.221884
164.499666	-0.612466		154.3484	5.090261		151.739	0.58			1.54E+02	-0.223646
164.5079994	-0.613056		154.3509	5.210998		151.74	0.58			1.54E+02	-0.226558
164.5163327	-0.612614		154.3534	5.333156		151.741	0.58			1.54E+02	-0.229147
164.524666	-0.611265		154.3559	5.455726		151.742	0.58			1.54E+02	-0.231096
164.5329994	-0.603479		154.3584	5.576596		151.743	0.58			1.54E+02	-0.231717
164.5413327	-0.597981		154.3609	5.695546		151.744	0.58			1.54E+02	-0.233285
164.549666	-0.597256		154.3634	5.810998		151.745	0.58			1.54E+02	-0.233186
164.5579994	-0.595893		154.3659	5.922605		151.746	0.58			1.54E+02	-0.234483
164.5663327	-0.592456		154.3684	6.029864		151.747	0.58			1.54E+02	-0.235052
164.574666	-0.590419		154.3709	6.131732		151.748	0.58			1.54E+02	-0.236417
164.5829994	-0.584035		154.3734	6.229532		151.749	0.58			1.54E+02	-0.237589
164.5913327	-0.579085		154.3759	6.323812		151.75	0.58			1.54E+02	-0.23953
164.599666	-0.576411		154.3784	6.415923		151.751	0.58			1.54E+02	-0.241376
164.6079994	-0.576181		154.3809	6.507517		151.752	0.58			1.54E+02	-0.242224
164.6163327	-0.576395		154.3834	6.599602		151.753	0.58			1.54E+02	-0.242591
164.624666	-0.575356		154.3859	6.69395		151.754	0.58			1.54E+02	-0.24256
164.6329994	-0.567871		154.3884	6.790505		151.755	0.58			1.54E+02	-0.241206
164.6413327	-0.567735		154.3909	6.889542		151.756	0.58			1.54E+02	-0.240008
164.649666	-0.567707		154.3934	6.992217		151.757	0.58			1.54E+02	-0.238191
164.6579994	-0.574431		154.3959	7.09619		151.758	0.58			1.54E+02	-0.237728
164.6663327	-0.578765		154.3984	7.201346		151.759	0.58			1.54E+02	-0.237283
164.674666	-0.582515		154.4009	7.306292		151.76	0.58			1.54E+02	-0.238667
164.6829994	-0.583013		154.4034	7.411297		151.761	0.58			1.54E+02	-0.241869
164.6913327	-0.583799		154.4059	7.517119		151.762	0.58			1.54E+02	-0.243508
164.699666	-0.587048		154.4084	7.625202		151.763	0.58			1.54E+02	-0.243874
164.7079994	-0.585465		154.4109	7.735279		151.764	0.58			1.54E+02	-0.244509
164.7163327	-0.586448		154.4134	7.847978		151.765	0.58			1.54E+02	-0.244952
164.724666	-0.581671		154.4159	7.962616		151.766	0.58			1.54E+02	-0.244754
164.7329994	-0.583435		154.4184	8.080546		151.767	0.58			1.54E+02	-0.244539
164.7413327	-0.582954		154.4209	8.199408		151.768	0.58			1.54E+02	-0.244986
164.749666	-0.584472		154.4234	8.320247		151.769	0.58			1.54E+02	-0.243933
164.7579994	-0.585348		154.4259	8.441211		151.77	0.58			1.54E+02	-0.243366
164.7663327	-0.57864		154.4284	8.562277		151.771	0.58			1.54E+02	-0.243891
164.774666	-0.572112		154.4309	8.682841		151.772	0.58			1.54E+02	-0.244468
164.7829994	-0.56516		154.4334	8.802075		151.773	0.58			1.54E+02	-0.245006
164.7913327	-0.5633		154.4359	8.919662		151.774	0.58			1.54E+02	-0.24537
164.799666	-0.561867		154.4384	9.036238		151.775	0.58			1.54E+02	-0.24521
164.8079994	-0.553552		154.4409	9.151127		151.776	0.58			1.54E+02	-0.245696
164.8163327	-0.546716		154.4434	9.264781		151.777	0.58			1.54E+02	-0.245728
164.824666	-0.546474		154.4459	9.377194		151.778	0.58			1.54E+02	-0.246557
164.8329994	-0.550689		154.4484	9.488141		151.779	0.58			1.54E+02	-0.249053
164.8413327	-0.552889		154.4509	9.600495		151.78	0.58			1.54E+02	-0.249755
164.849666	-0.556772		154.4534	9.713888		151.781	0.58			1.54E+02	-0.24884
164.8579994	-0.554367		154.4559	9.82985		151.782	0.58			1.54E+02	-0.248312
164.8663327	-0.555471		154.4584	9.947601		151.783	0.58			1.54E+02	-0.249288
164.874666	-0.55394		154.4609	10.069801		151.784	0.58			1.54E+02	-0.251113
164.8829994	-0.557402		154.4634	10.195811		151.785	0.58			1.54E+02	-0.252089
164.8913327	-0.558616		154.4659	10.323247		151.786	0.58			1.54E+02	-0.252044
164.899666	-0.5657		154.4684	10.44932		151.787	0.58			1.54E+02	-0.251809
164.9079994	-0.567597		154.4709	10.575255		151.788	0.58			1.54E+02	-0.251902
164.9163327	-0.571351		154.4734	10.700665		151.789	0.58			1.54E+02	-0.253171
164.924666	-0.575986		154.4759	10.828347		151.79	0.58			1.54E+02	-0.253969
164.9329994	-0.56843		154.4784	10.958808		151.791	0.58			1.54E+02	-0.253901
164.9413327	-0.556322		154.4809	11.0902		151.792	0.58			1.54E+02	-0.253339
164.949666	-0.543568		154.4834	11.222309		151.793	0.58			1.54E+02	-0.251958
164.9579994	-0.52498		154.4859	11.353416		151.794	0.58			1.54E+02	-0.251096
164.9663327	-0.512307		154.4884	11.483175		151.795	0.58			1.54E+02	-0.250992
164.974666	-0.50107		154.4909	11.611978		151.796	0.58			1.54E+02	-0.251207
164.9829994	-0.485695		154.4934	11.739228		151.797	0.58			1.54E+02	-0.252636
164.9913327	-0.473898		154.4959	11.865351		151.798	0.58			1.54E+02	-0.253983
164.999666	-0.467291		154.4984	11.993939		151.799	0.58			1.54E+02	-0.253762
165.0079994	-0.458799		154.5009	12.124384		151.8	0.58			1.54E+02	-0.253857
165.0163327	-0.452872		154.5034	12.257668		151.801	0.58			1.54E+02	-0.254741
165.024666	-0.449482		154.5059	12.39222		151.802	0.58			1.54E+02	-0.25559
165.0329994	-0.450774		154.5084	12.526379		151.803	0.58			1.54E+02	-0.256954
165.0413327	-0.453047		154.5109	12.663267		151.804	0.58			1.54E+02	-0.259784
165.049666	-0.451895		154.5134	12.805508		151.805	0.58			1.54E+02	-0.263074
165.0579994	-0.444805		154.5159	12.951295		151.806	0.58			1.54E+02	-0.263701
165.0663327	-0.434713		154.5184	13.09973		151.807	0.58			1.54E+02	-0.262863
165.074666	-0.429687		154.5209	13.250009		151.808	0.58			1.54E+02	-0.263346
165.0829994	-0.424275		154.5234	13.402101		151.809	0.58			1.54E+02	-0.264917
165.0913327	-0.422284		154.5259	13.555803		151.81	0.58			1.54E+02	-0.266525
165.099666	-0.439517		154.5284	13.710014		151.811	0.58			1.54E+02	-0.267351
165.1079994	-0.455368		154.5309	13.864076		151.812	0.58			1.54E+02	-0.268392
165.1163327	-0.46895		154.5334	14.019132		151.813	0.58			1.54E+02	-0.268881
165.124666	-0.482154		154.5359	14.175139		151.814	0.58			1.54E+02	-0.268863
165.1329994	-0.512448		154.5384	14.332714		151.815	0.58			1.54E+02	-0.269874
165.1413327	-0.53623		154.5409	14.491553		151.816	0.58			1.54E+02	-0.271807
165.149666	-0.546963		154.5434	14.652266		151.817	0.58			1.54E+02	-0.273028
165.1579994	-0.549504		154.5459	14.813143		151.818	0.58			1.54E+02	-0.273512
165.1663327	-0.531249		154.5484	14.97393		151.819	0.58			1.54E+02	-0.274163
165.174666	-0.517591		154.5509	15.134573		151.82	0.58			1.54E+02	-0.276521
165.1829994	-0.516222		154.5534	15.295514		151.821	0.58			1.54E+02	-0.278481
165.1913327	-0.510155		154.5559	15.455081		151.822	0.58			1.54E+02	-0.281619
165.199666	-0.461947		154.5584	15.611006		151.823	0.58			1.54E+02	-0.28424
165.2079994	-0.365448		154.5609	15.764196		151.824	0.58			1.54E+02	-0.287874
165.2163327	-0.218766		154.5634	15.91564		151.825	0.58			1.54E+02	-0.292019
165.224666	-0.023862		154.5659	16.066212		151.826	0.58			1.54E+02	-0.296237
165.2329994	0.208716		154.5684	16.214993		151.827	0.58			1.54E+02	-0.298314
165.2413327	0.455271		154.5709	16.36039		151.828	0.58			1.54E+02	-0.299289
165.249666	0.690533		154.5734	16.50655		151.829	0.58			1.54E+02	-0.300772
165.2579994	0.894213		154.5759	16.653044		151.83	0.58			1.54E+02	-0.303155
165.2663327	1.080403		154.5784	16.79994		151.831	0.58			1.54E+02	-0.305928
165.274666	1.288091		154.5809	16.947119		151.832	0.58			1.54E+02	-0.308783
165.2829994	1.531397		154.5834	17.097685		151.833	0.58			1.54E+02	-0.31208
165.2913327	1.803985		154.5859	17.250593		151.834	0.58			1.54E+02	-0.316772
165.299666	2.10302		154.5884	17.405605		151.835	0.58			1.54E+02	-0.320973
165.3079994	2.424369		154.5909	17.563604		151.836	0.58			1.54E+02	-0.322692
165.3163327	2.754812		154.5934	17.725824		151.837	0.58			1.54E+02	-0.324463
165.324666	3.093519		154.5959	17.892956		151.838	0.58			1.54E+02	-0.326189
165.3329994	3.451992		154.5984	18.064539		151.839	0.58			1.54E+02	-0.326086
165.3413327	3.819123		154.6009	18.240932		151.84	0.58			1.54E+02	-0.322227
165.349666	4.179843		154.6034	18.421673		151.841	0.58			1.54E+02	-0.317492
165.3579994	4.532501		154.6059	18.607035		151.842	0.58			1.54E+02	-0.310838
165.3663327	4.89427		154.6084	18.795948		151.843	0.58			1.54E+02	-0.306212
165.374666	5.271407		154.6109	18.988186		151.844	0.58			1.54E+02	-0.302512
165.3829994	5.665595		154.6134	19.182371		151.845	0.58			1.54E+02	-0.298538
165.3913327	6.097368		154.6159	19.377375		151.846	0.58			1.54E+02	-0.291821
165.399666	6.546089		154.6184	19.570801		151.847	0.58			1.54E+02	-0.28343
165.4079994	7.005558		154.6209	19.762758		151.848	0.58			1.54E+02	-0.272058
165.4163327	7.456544		154.6234	19.955559		151.849	0.58			1.54E+02	-0.258031
165.424666	7.918033		154.6259	20.147612		151.85	0.58			1.54E+02	-0.241152
165.4329994	8.399126		154.6284	20.338938		151.851	0.58			1.54E+02	-0.221457
165.4413327	8.888291		154.6309	20.526178		151.852	0.58			1.54E+02	-0.200268
165.449666	9.367963		154.6334	20.7131		151.853	0.58			1.54E+02	-0.178713
165.4579994	9.837776		154.6359	20.899628		151.854	0.58			1.54E+02	-0.157315
165.4663327	10.299423		154.6384	21.08346		151.855	0.58			1.54E+02	-0.135159
165.474666	10.751408		154.6409	21.263842		151.856	0.58			1.54E+02	-0.110906
165.4829994	11.206571		154.6434	21.441542		151.857	0.58			1.54E+02	-0.084007
165.4913327	11.682877		154.6459	21.619827		151.858	0.58			1.54E+02	-0.055437
165.499666	12.204337		154.6484	21.798801		151.859	0.58			1.54E+02	-0.025986
165.5079994	12.782143		154.6509	21.977114		151.86	0.58			1.54E+02	0.002585
165.5163327	13.38068		154.6534	22.156622		151.861	0.58			1.54E+02	0.029142
165.524666	14.001978		154.6559	22.335398		151.862	0.58			1.54E+02	0.052142
165.5329994	14.625917		154.6584	22.513964		151.863	0.574864283			1.54E+02	0.071559
165.5413327	15.255999		154.6609	22.692738		151.864	0.57			1.54E+02	0.0877
165.549666	15.86024		154.6634	22.870958		151.865	0.57			1.54E+02	0.103561
165.5579994	16.416216		154.6659	23.049671		151.866	0.57			1.54E+02	0.118666
165.5663327	16.97546		154.6684	23.228722		151.867	0.57			1.54E+02	0.134338
165.574666	17.545523		154.6709	23.407104		151.868	0.57			1.54E+02	0.151177
165.5829994	18.153832		154.6734	23.586348		151.869	0.57			1.54E+02	0.167758
165.5913327	18.790778		154.6759	23.76856		151.87	0.57			1.54E+02	0.184602
165.599666	19.451731		154.6784	23.954023		151.871	0.57			1.54E+02	0.19957
165.6079994	20.127255		154.6809	24.142939		151.872	0.57			1.54E+02	0.21276
165.6163327	20.786196		154.6834	24.334763		151.873	0.57			1.54E+02	0.22437
165.624666	21.436524		154.6859	24.529928		151.874	0.57			1.54E+02	0.23359
165.6329994	22.08015		154.6884	24.728651		151.875	0.57			1.54E+02	0.240499
165.6413327	22.747818		154.6909	24.930204		151.876	0.57			1.54E+02	0.242925
165.649666	23.443485		154.6934	25.134012		151.877	0.57			1.54E+02	0.243071
165.6579994	24.175447		154.6959	25.338215		151.878	0.57			1.54E+02	0.241379
165.6663327	24.919211		154.6984	25.54344		151.879	0.57			1.54E+02	0.238918
165.674666	25.662493		154.7009	25.748585		151.88	0.57			1.54E+02	0.237047
165.6829994	26.38835		154.7034	25.953491		151.881	0.57			1.54E+02	0.235153
165.6913327	27.103901		154.7059	26.160679		151.882	0.57			1.54E+02	0.234184
165.699666	27.819333		154.7084	26.36882		151.883	0.57			1.54E+02	0.233992
165.7079994	28.521902		154.7109	26.577206		151.884	0.57			1.54E+02	0.235398
165.7163327	29.216234		154.7134	26.785826		151.885	0.57			1.54E+02	0.23824
165.724666	29.92457		154.7159	26.995113		151.886	0.57			1.54E+02	0.242046
165.7329994	30.63209		154.7184	27.204947		151.887	0.57			1.54E+02	0.245462
165.7413327	31.349974		154.7209	27.414972		151.888	0.57			1.54E+02	0.249546
165.749666	32.070393		154.7234	27.625198		151.889	0.57			1.54E+02	0.255639
165.7579994	32.791321		154.7259	27.835796		151.89	0.57			1.54E+02	0.261124
165.7663327	33.518328		154.7284	28.046879		151.891	0.57			1.54E+02	0.266251
165.774666	34.245048		154.7309	28.255421		151.892	0.57			1.54E+02	0.271707
165.7829994	34.978839		154.7334	28.461502		151.893	0.57			1.54E+02	0.277242
165.7913327	35.727213		154.7359	28.665407		151.894	0.57			1.54E+02	0.283712
165.799666	36.492887		154.7384	28.866703		151.895	0.57			1.54E+02	0.291969
165.8079994	37.246887		154.7409	29.066021		151.896	0.57			1.54E+02	0.30393
165.8163327	37.980818		154.7434	29.264643		151.897	0.57			1.54E+02	0.318139
165.824666	38.69746		154.7459	29.463125		151.898	0.57			1.54E+02	0.33432
165.8329994	39.387912		154.7484	29.661631		151.899	0.57			1.54E+02	0.351764
165.8413327	40.041745		154.7509	29.860399		151.9	0.57			1.54E+02	0.370954
165.849666	40.676029		154.7534	30.060005		151.901	0.57			1.54E+02	0.390935
165.8579994	41.308956		154.7559	30.258718		151.902	0.57			1.54E+02	0.413147
165.8663327	41.953572		154.7584	30.456835		151.903	0.57			1.54E+02	0.435938
165.874666	42.59769		154.7609	30.653633		151.904	0.57			1.54E+02	0.457943
165.8829994	43.232038		154.7634	30.850071		151.905	0.57			1.54E+02	0.477172
165.8913327	43.855702		154.7659	31.044706		151.906	0.57			1.54E+02	0.491977
165.899666	44.460878		154.7684	31.236044		151.907	0.57			1.54E+02	0.504269
165.9079994	45.037689		154.7709	31.424599		151.908	0.57			1.54E+02	0.517188
165.9163327	45.574698		154.7734	31.613472		151.909	0.57			1.54E+02	0.530557
165.924666	46.110744		154.7759	31.802296		151.91	0.57			1.54E+02	0.545479
165.9329994	46.672257		154.7784	31.989735		151.911	0.57			1.54E+02	0.562336
165.9413327	47.256154		154.7809	32.175808		151.912	0.57			1.54E+02	0.581632
165.949666	47.871372		154.7834	32.364037		151.913	0.57			1.54E+02	0.605114
165.9579994	48.504179		154.7859	32.555218		151.914	0.57			1.54E+02	0.632495
165.9663327	49.116314		154.7884	32.750008		151.915	0.57			1.54E+02	0.661384
165.974666	49.675183		154.7909	32.94656		151.916	0.57			1.54E+02	0.69101
165.9829994	50.211966		154.7934	33.147888		151.917	0.57			1.54E+02	0.720815
165.9913327	50.73984		154.7959	33.353157		151.918	0.57			1.54E+02	0.748279
165.999666	51.260158		154.7984	33.560707		151.919	0.57			1.54E+02	0.773818
166.0079994	51.797725		154.8009	33.768734		151.92	0.57			1.54E+02	0.79803
166.0163327	52.360048		154.8034	33.977898		151.921	0.57			1.54E+02	0.824452
166.024666	52.924195		154.8059	34.187481		151.922	0.57			1.54E+02	0.853572
166.0329994	53.485087		154.8084	34.395409		151.923	0.57			1.54E+02	0.886703
166.0413327	54.025257		154.8109	34.602837		151.924	0.57			1.54E+02	0.922808
166.049666	54.522148		154.8134	34.810249		151.925	0.57			1.54E+02	0.961063
166.0579994	55.004933		154.8159	35.017223		151.926	0.57			1.54E+02	1.002972
166.0663327	55.46134		154.8184	35.222782		151.927	0.57			1.54E+02	1.049213
166.074666	55.88805		154.8209	35.425884		151.928	0.57			1.54E+02	1.09979
166.0829994	56.269167		154.8234	35.630219		151.929	0.57			1.54E+02	1.156006
166.0913327	56.633645		154.8259	35.834957		151.93	0.57			1.54E+02	1.216195
166.099666	57.007181		154.8284	36.037964		151.931	0.57			1.54E+02	1.282009
166.1079994	57.391576		154.8309	36.238625		151.932	0.57			1.54E+02	1.352772
166.1163327	57.778467		154.8334	36.436745		151.933	0.57			1.54E+02	1.427719
166.124666	58.163101		154.8359	36.632362		151.934	0.57			1.54E+02	1.504034
166.1329994	58.543871		154.8384	36.826252		151.935	0.57			1.54E+02	1.581417
166.1413327	58.906795		154.8409	37.015965		151.936	0.57			1.54E+02	1.659772
166.149666	59.262573		154.8434	37.20573		151.937	0.57			1.54E+02	1.739197
166.1579994	59.631354		154.8459	37.395611		151.938	0.57			1.54E+02	1.817855
166.1663327	60.009986		154.8484	37.585011		151.939	0.57			1.54E+02	1.896258
166.174666	60.398886		154.8509	37.775158		151.94	0.57			1.54E+02	1.97291
166.1829994	60.786145		154.8534	37.967175		151.941	0.57			1.54E+02	2.048608
166.1913327	61.157103		154.8559	38.162216		151.942	0.57			1.54E+02	2.123858
166.199666	61.51145		154.8584	38.358597		151.943	0.57			1.54E+02	2.198691
166.2079994	61.857693		154.8609	38.55442		151.944	0.57			1.54E+02	2.274683
166.2163327	62.217337		154.8634	38.74995		151.945	0.57			1.54E+02	2.351589
166.224666	62.607705		154.8659	38.946293		151.946	0.57			1.54E+02	2.428835
166.2329994	63.031054		154.8684	39.143616		151.947	0.57			1.54E+02	2.503496
166.2413327	63.453489		154.8709	39.342754		151.948	0.57			1.54E+02	2.580443
166.249666	63.84641		154.8734	39.543411		151.949	0.57			1.54E+02	2.662249
166.2579994	64.183973		154.8759	39.745865		151.95	0.57			1.54E+02	2.745265
166.2663327	64.483466		154.8784	39.952576		151.951	0.57			1.54E+02	2.827589
166.274666	64.762966		154.8809	40.162704		151.952	0.57			1.54E+02	2.907932
166.2829994	65.038918		154.8834	40.375626		151.953	0.57			1.54E+02	2.986896
166.2913327	65.303388		154.8859	40.58857		151.954	0.57			1.54E+02	3.063476
166.299666	65.575255		154.8884	40.801842		151.955	0.57			1.54E+02	3.139403
166.3079994	65.850547		154.8909	41.01432		151.956	0.57			1.54E+02	3.215666
166.3163327	66.126675		154.8934	41.229107		151.957	0.57			1.54E+02	3.294583
166.324666	66.419994		154.8959	41.443054		151.958	0.57			1.54E+02	3.374363
166.3329994	66.73444		154.8984	41.652515		151.959	0.57			1.54E+02	3.456526
166.3413327	67.062105		154.9009	41.858734		151.96	0.57			1.54E+02	3.541744
166.349666	67.397553		154.9034	42.061504		151.961	0.57			1.54E+02	3.63201
166.3579994	67.711598		154.9059	42.261467		151.962	0.57			1.54E+02	3.727667
166.3663327	67.967295		154.9084	42.459599		151.963	0.57			1.54E+02	3.825915
166.374666	68.182339		154.9109	42.654408		151.964	0.57			1.54E+02	3.92569
166.3829994	68.361801		154.9134	42.847435		151.965	0.57			1.54E+02	4.02586
166.3913327	68.534153		154.9159	43.038651		151.966	0.57			1.54E+02	4.124466
166.399666	68.730499		154.9184	43.227642		151.967	0.57			1.54E+02	4.223232
166.4079994	68.96758		154.9209	43.415062		151.968	0.57			1.54E+02	4.321981
166.4163327	69.244683		154.9234	43.600506		151.969	0.57			1.54E+02	4.422395
166.424666	69.519978		154.9259	43.783115		151.97	0.57			1.54E+02	4.525826
166.4329994	69.77256		154.9284	43.962128		151.971	0.57			1.54E+02	4.632642
166.4413327	70.005548		154.9309	44.136757		151.972	0.57			1.54E+02	4.742486
166.449666	70.19242		154.9334	44.310848		151.973	0.57			1.54E+02	4.855268
166.4579994	70.367361		154.9359	44.485138		151.974	0.57			1.54E+02	4.971091
166.4663327	70.558586		154.9384	44.661469		151.975	0.562276146			1.54E+02	5.090261
166.474666	70.778247		154.9409	44.840744		151.976	0.56			1.54E+02	5.210998
166.4829994	70.989681		154.9434	45.022663		151.977	0.56			1.54E+02	5.333156
166.4913327	71.217055		154.9459	45.208027		151.978	0.56			1.54E+02	5.455726
166.499666	71.446517		154.9484	45.397301		151.979	0.56			1.54E+02	5.576596
166.5079994	71.658467		154.9509	45.589127		151.98	0.56			1.54E+02	5.695546
166.5163327	71.86781		154.9534	45.784904		151.981	0.56			1.54E+02	5.810998
166.524666	72.061191		154.9559	45.983078		151.982	0.56			1.54E+02	5.922605
166.5329994	72.223705		154.9584	46.18409		151.983	0.56			1.54E+02	6.029864
166.5413327	72.349091		154.9609	46.385853		151.984	0.56			1.54E+02	6.131732
166.549666	72.45209		154.9634	46.590363		151.985	0.56			1.54E+02	6.229532
166.5579994	72.550577		154.9659	46.795132		151.986	0.56			1.54E+02	6.323812
166.5663327	72.617285		154.9684	47.000244		151.987	0.56			1.54E+02	6.415923
166.574666	72.682081		154.9709	47.205059		151.988	0.56			1.54E+02	6.507517
166.5829994	72.739971		154.9734	47.410389		151.989	0.56			1.54E+02	6.599602
166.5913327	72.811944		154.9759	47.615017		151.99	0.56			1.54E+02	6.69395
166.599666	72.891775		154.9784	47.81871		151.991	0.56			1.54E+02	6.790505
166.6079994	72.968761		154.9809	48.018982		151.992	0.56			1.54E+02	6.889542
166.6163327	73.045802		154.9834	48.218361		151.993	0.56			1.54E+02	6.992217
166.624666	73.142739		154.9859	48.41515		151.994	0.56			1.54E+02	7.09619
166.6329994	73.240677		154.9884	48.609013		151.995	0.56			1.54E+02	7.201346
166.6413327	73.302809		154.9909	48.800312		151.996	0.56			1.54E+02	7.306292
166.649666	73.358244		154.9934	48.98772		151.997	0.56			1.54E+02	7.411297
166.6579994	73.387175		154.9959	49.172684		151.998	0.56			1.54E+02	7.517119
[truncated: 43,901 more rows]
