# Supplementary material for: Flight Controller as a Low-Cost IMU Sensor for Human Motion Measurement
Source: Sensors (Basel). 2023 Feb 20;23(4):2342. doi: 10.3390/s23042342 (PMC9966737; doi:10.3390/s23042342)
Supplement: Supplementary file 1 [file sensors-23-02342-s001.zip › post_synchro.csv]

t[s]	FC1	FC2	FC3	FC4	FC5		t[s]	MTi
23.553	9.91	9.67	10.02	10.15	9.6		20.801	9.842664
23.554	9.91	9.689936837	10.02	10.15996347	9.639904369		20.8035	9.821583
23.555	9.91	9.660250416	9.960008205	10.11993679	9.609848471		20.806	9.790673
23.556	9.888636662	9.738326231	9.977328325	10.08530311	9.575175304		20.8085	9.801154
23.557	9.899894994	9.654499713	10.00922099	10.07268002	9.60680859		20.811	9.795132
23.558	9.870417516	9.661570064	10.00626378	10.07691258	9.585237838		20.8135	9.817237
23.559	9.869707198	9.686936327	9.979366087	10.10764391	9.6396823		20.816	9.812654
23.56	9.860405855	9.696947381	9.97	10.12692085	9.649050584		20.8185	9.828341
23.561	9.895453304	9.713916871	9.97	10.12305999	9.646988028		20.821	9.813315
23.562	9.939376236	9.671213569	9.983782645	10.1617132	9.62201243		20.8235	9.812869
23.563	9.898555264	9.726862854	10.00377361	10.16607733	9.61700877		20.826	9.807636
23.564	9.889198733	9.731993604	10.01689295	10.1390886	9.676165172		20.8285	9.809415
23.565	9.893635006	9.712987346	9.999325385	10.12302737	9.657804859		20.831	9.796422
23.566	9.883688525	9.681933235	10.00379539	10.12	9.661154356		20.8335	9.819526
23.567	9.886272098	9.71922256	9.975484159	10.15493933	9.613526255		20.836	9.797301
23.568	9.914915138	9.747045817	9.953094463	10.17699001	9.59		20.8385	9.816549
23.569	9.892842894	9.728829386	9.99144744	10.18	9.59		20.841	9.809651
23.57	9.900810372	9.741182595	10.0376411	10.16596947	9.639713358		20.8435	9.82108
23.571	9.895490038	9.707543662	10.02926207	10.1038048	9.681341356		20.846	9.813247
23.572	9.904371627	9.732540209	9.98542493	10.10107952	9.682874338		20.8485	9.827198
23.573	9.847372754	9.728696732	9.983820946	10.067804	9.665724922		20.851	9.827158
23.574	9.854177828	9.684510261	10.01766668	10.085209	9.674298832		20.8535	9.792654
23.575	9.89	9.67	10.04383041	10.1211528	9.715806465		20.856	9.806698
23.576	9.901921063	9.67	10.02231435	10.15826853	9.70130732		20.8585	9.77382
23.577	9.898140025	9.741381689	10.01692686	10.1629208	9.675644262		20.861	9.800827
23.578	9.89	9.72707891	9.992338407	10.138735	9.698747696		20.8635	9.81439
23.579	9.878278361	9.760171912	10.00761877	10.13	9.630733924		20.866	9.816401
23.58	9.895156458	9.755139496	10.02	10.11772215	9.606224722		20.8685	9.826532
23.581	9.930644445	9.72573476	9.997045179	10.15287938	9.61		20.871	9.836535
23.582	9.938476184	9.73267545	9.97	10.17648729	9.638241022		20.8735	9.840268
23.583	9.890950063	9.73598727	9.966252672	10.12427972	9.671907383		20.876	9.802859
23.584	9.877823203	9.699013442	9.96	10.1117994	9.643783474		20.8785	9.808764
23.585	9.91804488	9.707117543	9.986290692	10.14971133	9.64438476		20.881	9.783533
23.586	9.844333132	9.696800381	10.02624557	10.18	9.627040704		20.8835	9.781207
23.587	9.847255108	9.716970948	9.997519172	10.15622435	9.574467366		20.886	9.79262
23.588	9.806268695	9.687681494	9.974971683	10.1080972	9.589501034		20.8885	9.824148
23.589	9.846456304	9.703857961	10.00374155	10.0860112	9.588822993		20.891	9.834192
23.59	9.912030397	9.71773803	9.9950643	10.07600207	9.634129447		20.8935	9.817506
23.591	9.921993819	9.761040557	9.984905208	10.08602826	9.631717351		20.896	9.801526
23.592	9.924140452	9.759415387	10.02483027	10.11400818	9.624153201		20.8985	9.804632
23.593	9.905779937	9.687804357	10.02420663	10.11598664	9.609174609		20.901	9.827492
23.594	9.914863506	9.696086767	9.98	10.1140224	9.617592597		20.9035	9.810767
23.595	9.853714956	9.697848575	9.998447524	10.10392953	9.649076762		20.906	9.806174
23.596	9.868178927	9.721806026	10.02262363	10.08806547	9.632584712		20.9085	9.825908
23.597	9.85644338	9.704482433	9.984236062	10.12829306	9.637362242		20.911	9.83765
23.598	9.855693536	9.673744705	9.951018818	10.17	9.615775537		20.9135	9.827149
23.599	9.919745146	9.686188968	9.977323316	10.14162069	9.635392647		20.916	9.831841
23.6	9.878364428	9.64602044	9.993647703	10.07151514	9.619192205		20.9185	9.800991
23.601	9.916733518	9.643994609	10.00728744	10.05852027	9.609361314		20.921	9.815689
23.602	9.9	9.670058343	9.994502874	10.12040807	9.668718865		20.9235	9.785479
23.603	9.898663693	9.73075999	9.956240923	10.13601821	9.643634224		20.926	9.788248
23.604	9.890131658	9.765207154	9.975122829	10.11412055	9.65		20.9285	9.826395
23.605	9.856796483	9.663238656	9.99923284	10.12755764	9.65		20.931	9.817784
23.606	9.905699388	9.736672908	9.979604434	10.10570417	9.65		20.9335	9.793665
23.607	9.825025316	9.662130444	9.97	10.16333441	9.642316838		20.936	9.813859
23.608	9.855090123	9.709581586	9.97	10.09336596	9.577705861		20.9385	9.836074
23.609	9.885698004	9.69868285	9.970804542	10.12747812	9.647074671		20.941	9.821388
23.61	9.89	9.671350313	9.989604562	10.09748324	9.620986986		20.9435	9.819337
23.611	9.928898477	9.698616523	9.981629646	10.07580813	9.626004546		20.946	9.809293
23.612	9.901252239	9.673308802	10.02	10.14167606	9.587978519		20.9485	9.790972
23.613	9.913144905	9.736053858	10.01876602	10.15832232	9.574090469		20.951	9.792444
23.614	9.889278462	9.662017289	9.991581238	10.13914287	9.606899617		20.9535	9.82038
23.615	9.910583203	9.698455415	10.03041606	10.13433133	9.586230689		20.956	9.806023
23.616	9.897189161	9.671033896	10.03919989	10.1826262	9.636795255		20.9585	9.795681
23.617	9.897566633	9.690536949	10.01789397	10.20646541	9.611080125		20.961	9.815829
23.618	9.892467951	9.69730999	9.97124323	10.17	9.618907998		20.9635	9.824322
23.619	9.845015209	9.653780943	10.00127782	10.1727084	9.613308329		20.966	9.820824
23.62	9.889703051	9.719439911	10.02958168	10.19361647	9.642211512		20.9685	9.846499
23.621	9.828288728	9.71	10.01835394	10.12907893	9.654417418		20.971	9.814182
23.622	9.866543422	9.714071163	9.978306111	10.11907166	9.616730521		20.9735	9.804367
23.623	9.912033323	9.780574387	9.939148317	10.11460126	9.664243065		20.976	9.823444
23.624	9.890752569	9.785835932	9.921714557	10.15906059	9.62		20.9785	9.820878
23.625	9.916436246	9.718788157	9.961762319	10.1471272	9.621173967		20.981	9.793439
23.626	9.893723109	9.703158579	9.999232324	10.12247457	9.634044735		20.9835	9.804008
23.627	9.867603787	9.754409711	9.981897196	10.14809522	9.66844981		20.986	9.841618
23.628	9.850648293	9.721489272	9.98	10.12599741	9.612355382		20.9885	9.800181
23.629	9.876616266	9.732050417	9.958159831	10.12767877	9.655738541		20.991	9.800896
23.63	9.92910798	9.732638806	9.986412128	10.13	9.606267528		20.9935	9.806787
23.631	9.91	9.693212335	9.985430411	10.16852347	9.597976403		20.996	9.803147
23.632	9.8957685	9.709512235	9.994574328	10.13368449	9.623940898		20.9985	9.794886
23.633	9.848839092	9.690422572	10.00728953	10.10453867	9.637990156		21.001	9.805559
23.634	9.827493536	9.724388081	10.0172992	10.1	9.631989957		21.0035	9.811647
23.635	9.856542791	9.695561204	9.983515128	10.15418834	9.589920527		21.006	9.813758
23.636	9.867081862	9.746690993	9.999186562	10.10019761	9.620128937		21.0085	9.785869
23.637	9.896611821	9.732869996	9.988102971	10.10325509	9.670188322		21.011	9.789969
23.638	9.893343716	9.71257522	9.965397242	10.133269	9.655875501		21.0135	9.780329
23.639	9.896680893	9.72489115	9.967303748	10.18659279	9.641948582		21.016	9.78828
23.64	9.886708796	9.73	10.06497952	10.16887048	9.688379771		21.0185	9.814085
23.641	9.902796342	9.759881052	10.06349407	10.11328432	9.708075172		21.021	9.806641
23.642	9.927468277	9.762523629	10.01349572	10.14675719	9.629290927		21.0235	9.816597
23.643	9.902264432	9.700180606	10.04386321	10.16	9.682637697		21.026	9.800319
23.644	9.931082788	9.694986899	10.008842	10.15218105	9.619111081		21.0285	9.810331
23.645	9.886887939	9.715014021	10.00463056	10.11867894	9.624332372		21.031	9.798095
23.646	9.867732929	9.644969411	9.980747923	10.11	9.621875443		21.0335	9.807609
23.647	9.86127382	9.665054717	9.97	10.12569276	9.571181397		21.036	9.794252
23.648	9.888968267	9.627358782	9.940728989	10.153573	9.60879228		21.0385	9.807373
23.649	9.866729544	9.655187371	9.951952319	10.08919881	9.579217496		21.041	9.826027
23.65	9.912422961	9.662465252	9.967312496	10.0936278	9.635246026		21.0435	9.831074
23.651	9.874866185	9.66	9.988685293	10.12654904	9.600649748		21.046	9.799297
23.652	9.88913184	9.695267421	9.990372112	10.14507956	9.58		21.0485	9.808996
23.653	9.880533551	9.755472678	9.968009251	10.16255	9.58		21.051	9.794201
23.654	9.870643614	9.764460996	9.977994998	10.15484521	9.620276857		21.0535	9.797852
23.655	9.972546908	9.738543654	10.02400165	10.1073952	9.690308697		21.056	9.799308
23.656	9.85925779	9.758577219	10.00197183	10.09840465	9.664303409		21.0585	9.806499
23.657	9.914643662	9.752818525	9.96	10.09737515	9.635376017		21.061	9.790819
23.658	9.855673464	9.738610047	9.956011238	10.08422477	9.593934021		21.0635	9.786148
23.659	9.89581637	9.702555386	9.961961432	10.11959692	9.545266872		21.066	9.802775
23.66	9.9	9.683171447	9.98	10.16847453	9.595741582		21.0685	9.835946
23.661	9.845430342	9.69666118	9.98398587	10.15876801	9.599294438		21.071	9.805958
23.662	9.921543233	9.653047857	9.986007769	10.12148042	9.59564859		21.0735	9.824358
23.663	9.857865932	9.674365991	9.992001824	10.12706453	9.625141324		21.076	9.822767
23.664	9.91286834	9.697508181	9.998015039	10.15854469	9.63		21.0785	9.828082
23.665	9.92	9.746328599	9.964042658	10.17857729	9.583555139		21.081	9.787207
23.666	9.928922024	9.736183722	9.971981723	10.18140728	9.571030515		21.0835	9.83024
23.667	9.885607193	9.6931369	10.01599992	10.15275521	9.631012825		21.086	9.795207
23.668	9.83578572	9.679191158	9.997992639	10.12136797	9.62376905		21.0885	9.78081
23.669	9.882902535	9.684123177	9.983996829	10.11	9.615886861		21.091	9.797191
23.67	9.854900346	9.717883139	9.993995182	10.14037019	9.629620032		21.0935	9.825131
23.671	9.92865194	9.685574425	9.987983333	10.17565661	9.661608629		21.096	9.832815
23.672	9.913886438	9.68	9.990029682	10.16129757	9.694786215		21.0985	9.85625
23.673	9.91	9.702282678	10.0360572	10.15872327	9.710940939		21.101	9.837125
23.674	9.91	9.72553241	10.06401667	10.178739	9.688023107		21.1035	9.856628
23.675	9.935802307	9.723824632	10.03955274	10.18258789	9.640971693		21.106	9.829144
23.676	9.932777247	9.744402585	9.976320606	10.1678313	9.648380028		21.1085	9.82914
23.677	9.901218286	9.783952281	9.960503776	10.1562411	9.682763503		21.111	9.805296
23.678	9.885047017	9.732721875	9.970506652	10.11300066	9.655424708		21.1135	9.810257
23.679	9.915062168	9.694779568	9.980518515	10.14925846	9.663488044		21.116	9.789141
23.68	9.94497785	9.792596499	9.991041767	10.14151986	9.597360855		21.1185	9.811197
23.681	9.920340405	9.742492435	10.00738635	10.16	9.62813975		21.121	9.82528
23.682	9.93908682	9.749881913	9.961545321	10.1592218	9.62		21.1235	9.815473
23.683	9.921762627	9.683805046	9.992027909	10.14921267	9.627503521		21.126	9.831429
23.684	9.893555628	9.711288135	10.03	10.14079726	9.639145306		21.1285	9.827018
23.685	9.911170418	9.717401622	10.02950776	10.14918684	9.561446549		21.131	9.811482
23.686	9.884770347	9.706551218	10.01854616	10.1368147	9.61		21.1335	9.819317
23.687	9.923150339	9.74339351	9.988569027	10.09752841	9.61		21.136	9.815721
23.688	9.903585854	9.707994115	9.960469837	10.07	9.61		21.1385	9.820527
23.689	9.881999354	9.754631741	9.970472206	10.06833407	9.61		21.141	9.793169
23.69	9.883679889	9.728066768	9.982850302	10.05339826	9.613934286		21.1435	9.82193
23.691	9.857584563	9.774577937	10.03756528	10.09251868	9.62406294		21.146	9.815637
23.692	9.90368853	9.734533719	9.990488825	10.12084037	9.613908461		21.1485	9.781232
23.693	9.879286378	9.704128746	9.998553505	10.13	9.660076207		21.151	9.82386
23.694	9.83	9.724490792	9.969506442	10.12399541	9.632027905		21.1535	9.815271
23.695	9.861104747	9.69276223	9.958540737	10.06260079	9.677983472		21.156	9.841267
23.696	9.891170984	9.700194483	9.931955161	10.09700852	9.663914786		21.1585	9.816995
23.697	9.893139772	9.648479535	9.972455797	10.16292549	9.64611473		21.161	9.823154
23.698	9.896963979	9.698792842	10.02211997	10.09260865	9.659426693		21.1635	9.789972
23.699	9.887257166	9.690358929	10.06508547	10.12213411	9.607590052		21.166	9.798682
23.7	9.9	9.698241622	10.06237671	10.15942925	9.659881269		21.1685	9.797965
23.701	9.901464642	9.763728484	10.03827809	10.16263563	9.644322309		21.171	9.793138
23.702	9.916464976	9.716246834	10.05172902	10.17475649	9.665708999		21.1735	9.825686
23.703	9.872689684	9.739930778	10.03826388	10.16523477	9.627092283		21.176	9.826441
23.704	9.906814001	9.710003881	10.02275226	10.15260347	9.637204045		21.1785	9.822975
23.705	9.861781541	9.74001138	10.03447128	10.12036694	9.691691784		21.181	9.811555
23.706	9.892272405	9.790096761	10.04723972	10.10259741	9.630982606		21.1835	9.819067
23.707	9.92842617	9.791967613	10.02099159	10.13703266	9.697751461		21.186	9.78944
23.708	9.900997009	9.806054774	10.01725722	10.14257691	9.658146285		21.1885	9.822151
23.709	9.918663911	9.713392831	10.02725959	10.1474348	9.667322933		21.191	9.80173
23.71	9.893783005	9.706131101	10.03	10.12766821	9.635301272		21.1935	9.812308
23.711	9.97729975	9.693862927	10.01547134	10.14235919	9.577880646		21.196	9.823627
23.712	9.911400463	9.738514472	10.01725219	10.14254526	9.665682796		21.1985	9.842571
23.713	9.948567089	9.733834902	9.97641844	10.1250624	9.601607183		21.201	9.837781
23.714	9.900503997	9.721902134	9.96	10.12	9.651055329		21.2035	9.820198
23.715	9.918260684	9.728086563	10.02546424	10.12	9.633797799		21.206	9.798576
23.716	9.841279815	9.69760009	10.02089531	10.13497746	9.647491888		21.2085	9.782833
23.717	9.909406419	9.714363159	9.973607286	10.1250342	9.641250928		21.211	9.78976
23.718	9.869752921	9.663118977	9.967280912	10.112513	9.543546872		21.2135	9.796041
23.719	9.850079	9.658135041	9.977261497	10.10249637	9.600182415		21.216	9.796896
23.72	9.859965505	9.684413872	9.936422521	10.09249224	9.583702241		21.2185	9.800918
23.721	9.850000089	9.681836523	9.934550589	10.0825006	9.632757487		21.221	9.829536
23.722	9.909732233	9.737247429	9.932719611	10.07249647	9.632555194		21.2235	9.819196
23.723	9.876540494	9.721736812	9.942491866	10.09542357	9.672284855		21.226	9.80815
23.724	9.931112892	9.715708388	9.945245032	10.12969533	9.640319127		21.2285	9.803864
23.725	9.935313696	9.69476793	9.97031933	10.12936598	9.638895528		21.231	9.799417
23.726	9.92	9.690249688	10.01622013	10.0917316	9.631095389		21.2335	9.799259
23.727	9.865078326	9.715073477	10.00622532	10.10074599	9.655304389		21.236	9.785025
23.728	9.848203473	9.699661876	9.996231628	10.13	9.677281914		21.2385	9.782456
23.729	9.914299165	9.705427073	9.993776973	10.12583254	9.65		21.241	9.798717
23.73	9.902010747	9.704541342	10.01511737	10.12	9.633569767		21.2435	9.809117
23.731	9.881928146	9.705564036	10.02487316	10.12	9.625489588		21.246	9.864177
23.732	9.895923565	9.704356256	10	10.13677946	9.64101195		21.2485	9.832298
23.733	9.923563183	9.69541941	9.984879082	10.1558002	9.633462981		21.251	9.845391
23.734	9.887257109	9.704859423	9.9713551	10.13737799	9.647598645		21.2535	9.855307
23.735	9.844174263	9.689695567	9.978645082	10.09890977	9.664484939		21.256	9.81047
23.736	9.909493842	9.695472483	9.963793557	10.09110699	9.654486517		21.2585	9.797056
23.737	9.885239356	9.668685201	9.996571482	10.12846953	9.63342392		21.261	9.799527
23.738	9.858588517	9.681850756	10.05899148	10.15699866	9.581200542		21.2635	9.806617
23.739	9.862937794	9.688472487	10.06342193	10.15870601	9.588874922		21.266	9.781735
23.74	9.87826409	9.670809548	10.00101585	10.117209	9.586634055		21.2685	9.816027
23.741	9.871908829	9.700436478	9.985176082	10.1042628	9.638098247		21.271	9.798042
23.742	9.85558365	9.704775931	10.01	10.1057338	9.655242042		21.2735	9.793681
23.743	9.882196266	9.72615174	10.01	10.09572467	9.62		21.276	9.801528
23.744	9.844855174	9.708026808	9.998675119	10.10713786	9.625612886		21.2785	9.839493
23.745	9.827399494	9.701574741	9.957433291	10.13428931	9.63		21.281	9.812767
23.746	9.86089063	9.693085421	9.946274465	10.13140595	9.658161263		21.2835	9.81975
23.747	9.880821462	9.673277803	9.999436957	10.11631465	9.613765455		21.286	9.805773
23.748	9.886049855	9.69	10.01684412	10.10774247	9.578478552		21.2885	9.834254
23.749	9.881731563	9.685509976	10.00044871	10.10203416	9.6472927		21.291	9.797899
23.75	9.893393959	9.666030917	10.01863965	10.11900074	9.612778562		21.2935	9.805125
23.751	9.898374856	9.692406082	9.961144327	10.11201881	9.664283275		21.296	9.789021
23.752	9.854560305	9.663768543	10.01132878	10.13205506	9.658486371		21.2985	9.77577
23.753	9.918906311	9.732295537	10.06977639	10.14792874	9.599417939		21.301	9.785114
23.754	9.864675932	9.691551947	10.05870279	10.13517381	9.663474721		21.3035	9.815969
23.755	9.89	9.703126003	10	10.17585613	9.653061809		21.306	9.805909
23.756	9.887058106	9.721572483	10.00092376	10.14	9.684717563		21.3085	9.807794
23.757	9.872892677	9.728423313	10.03930007	10.14105425	9.63		21.311	9.828144
23.758	9.882898457	9.702442187	10.00882161	10.14249369	9.627787437		21.3135	9.826986
23.759	9.846928623	9.622857755	9.96	10.07891854	9.615571123		21.316	9.789191
23.76	9.888650209	9.69	9.961681236	10.07763418	9.613324504		21.3185	9.806144
23.761	9.88	9.696517313	10.02953443	10.14109863	9.657759593		21.321	9.809281
23.762	9.881281973	9.73	10.00976484	10.14451117	9.652252284		21.3235	9.816109
23.763	9.883763054	9.713518591	10.00047552	10.1010969	9.655471678		21.326	9.809646
23.764	9.849702443	9.646441358	10.02024964	10.11877704	9.646828113		21.3285	9.8171
23.765	9.910574228	9.725004366	10.03048501	10.18668121	9.676856887		21.331	9.8041
23.766	9.851436377	9.705053802	10.04974562	10.16222857	9.697707916		21.3335	9.826684
23.767	9.933352325	9.728304345	10.03851799	10.18	9.692311669		21.336	9.818821
23.768	9.884245144	9.72	9.98	10.18453465	9.683735181		21.3385	9.819738
23.769	9.91799622	9.725153292	9.980725218	10.22	9.646347958		21.341	9.832158
23.77	9.897052935	9.748544766	10.00938408	10.21132438	9.673694058		21.3435	9.804752
23.771	9.874774685	9.740117952	9.984146819	10.13594178	9.573280797		21.346	9.809145
23.772	9.926453593	9.807841425	10.00167376	10.15386591	9.616547335		21.3485	9.782772
23.773	9.857925836	9.7293382	10.02356886	10.1447366	9.638407453		21.351	9.826139
23.774	9.916569668	9.718253036	10.03679038	10.14763083	9.603103875		21.3535	9.81977
23.775	9.924755234	9.695182911	10.05359191	10.11951059	9.701603527		21.356	9.806396
23.776	9.935190789	9.747996016	10.03960503	10.08709691	9.617514388		21.3585	9.794648
23.777	9.909747139	9.726881439	9.995996538	10.14116691	9.600748813		21.361	9.788587
23.778	9.854873339	9.736607724	9.98	10.1216867	9.581456827		21.3635	9.788314
23.779	9.89987238	9.665210013	9.993610862	10.11	9.654273537		21.366	9.792531
23.78	9.860344636	9.758151719	10.013602	10.12536189	9.678573564		21.3685	9.82627
23.781	9.884549278	9.738389523	10.02	10.11463058	9.633463734		21.371	9.806014
23.782	9.863085435	9.704980565	10.01319427	10.14079692	9.657931537		21.3735	9.822722
23.783	9.872059195	9.741720911	10.03043516	10.15	9.604069801		21.376	9.812213
23.784	9.909284513	9.699928586	10.03318272	10.16541959	9.656057519		21.3785	9.832697
23.785	9.912713456	9.74017799	10.01637433	10.14682003	9.538379101		21.381	9.819983
23.786	9.946223579	9.699695557	10.0304565	10.10130968	9.576836654		21.3835	9.809665
23.787	9.938356226	9.673223288	9.978580543	10.12095783	9.589379208		21.386	9.826786
23.788	9.915634415	9.661593795	9.956826753	10.13774633	9.543044577		21.3885	9.788753
23.789	9.888576797	9.676820886	10.01463298	10.14	9.624457739		21.391	9.793839
23.79	9.901289585	9.612573312	10.01950553	10.12448184	9.639385453		21.3935	9.806328
23.791	9.895867786	9.667527697	10.01	10.1510239	9.677624487		21.396	9.796655
23.792	9.89	9.739164116	9.98949131	10.17551022	9.623431877		21.3985	9.834454
23.793	9.903999747	9.699221574	9.993663535	10.14119002	9.591678592		21.401	9.823377
23.794	9.875138691	9.718701526	9.994106153	10.10666327	9.645695644		21.4035	9.829321
23.795	9.900690904	9.712706788	9.994512339	10.13295374	9.673098831		21.406	9.828327
23.796	9.908538799	9.730637407	10.00725867	10.16027388	9.625855097		21.4085	9.792808
23.797	9.890054451	9.739530844	10.00907485	10.14390882	9.608065866		21.411	9.833951
23.798	9.913303561	9.75077006	9.99	10.11435331	9.583820875		21.4135	9.810111
23.799	9.92	9.749163613	9.979060618	10.13742719	9.578125194		21.416	9.810543
23.8	9.910276918	9.745726535	9.963655183	10.16	9.59		21.4185	9.792275
23.801	9.880360392	9.733903356	9.962684895	10.13812469	9.59		21.421	9.808806
23.802	9.888607568	9.710334788	9.957319843	10.14503853	9.650834455		21.4235	9.782406
23.803	9.921731955	9.699284822	9.97	10.16806141	9.671738805		21.426	9.790601
23.804	9.86	9.664447095	9.96271068	10.15316789	9.647793355		21.4285	9.806232
23.805	9.856928205	9.701857246	9.971882174	10.16123681	9.627754014		21.431	9.822571
23.806	9.856066633	9.687763125	9.999051805	10.12365562	9.62		21.4335	9.805795
23.807	9.891018877	9.671544212	9.972696465	10.09439986	9.650714449		21.436	9.80969
23.808	9.913323284	9.71	9.952699028	10.11763598	9.645365505		21.4385	9.789428
23.809	9.858809595	9.73087977	9.969201247	10.13117257	9.63		21.441	9.815136
23.81	9.888705843	9.729096915	10.00903434	10.12	9.611464331		21.4435	9.809307
23.811	9.904271001	9.689050845	9.993654899	10.12	9.649504533		21.446	9.812649
23.812	9.89282278	9.701455724	10.00731991	10.14209975	9.667607737		21.4485	9.816613
23.813	9.894418026	9.714235991	10.01268072	10.1567093	9.635167966		21.451	9.812455
23.814	9.874472775	9.7	9.988994945	10.1444338	9.632452223		21.4535	9.827366
23.815	9.876374171	9.7	9.981012162	10.16334213	9.608791188		21.456	9.810204
23.816	9.909232989	9.7	10	10.16215175	9.627521837		21.4585	9.822474
23.817	9.88	9.7	10	10.1355288	9.660765492		21.461	9.799302
23.818	9.866886729	9.7	10	10.12226863	9.693924643		21.4635	9.7886
23.819	9.83	9.714946111	9.995380161	10.11	9.699777074		21.466	9.823488
23.82	9.831179895	9.744396582	9.969887434	10.11639298	9.63		21.4685	9.788442
23.821	9.848317326	9.72186446	9.960345152	10.16	9.654424194		21.471	9.800306
23.822	9.903921649	9.718686784	9.990381152	10.15740627	9.691610593		21.4735	9.804032
23.823	9.901047642	9.671904705	10.02010978	10.13217966	9.662307113		21.476	9.804251
23.824	9.908908865	9.689578797	10.02975664	10.08129643	9.665340079		21.4785	9.803606
23.825	9.892271349	9.73	10.01037841	10.09920905	9.616167231		21.481	9.809428
23.826	9.845812783	9.73	10.05	10.15733321	9.636211029		21.4835	9.822688
23.827	9.857608044	9.718354818	10.0492851	10.13463525	9.643751428		21.486	9.820899
23.828	9.842443567	9.671958019	9.989514406	10.09731667	9.636272326		21.4885	9.819884
23.829	9.874979418	9.674111016	9.94977245	10.07594356	9.627963721		21.491	9.826196
23.83	9.853869188	9.661892517	9.930531822	10.05684965	9.592639667		21.4935	9.831198
23.831	9.893378434	9.713986281	9.98	10.10275537	9.607338149		21.496	9.808292
23.832	9.891358897	9.73	9.98	10.12	9.592654683		21.4985	9.814404
23.833	9.855573924	9.737948947	9.979876634	10.12419199	9.632702191		21.501	9.80444
23.834	9.901431611	9.753933501	9.969874265	10.14578061	9.66		21.5035	9.818658
23.835	9.87588471	9.698101333	9.960641161	10.12282836	9.669607512		21.506	9.828278
23.836	9.904005075	9.719857935	10.00985981	10.13434108	9.667474276		21.5085	9.822043
23.837	9.893063633	9.684083018	10.00086076	10.10569545	9.636099178		21.511	9.801143
23.838	9.949035198	9.710292317	10.06932529	10.13570101	9.640975608		21.5135	9.783297
23.839	9.96	9.73555452	10.02058849	10.11721065	9.599440297		21.516	9.813462
23.84	9.909913581	9.690413154	10.06935025	10.14984116	9.633482627		21.5185	9.769911
23.841	9.958285508	9.723718944	10.01973563	10.09438557	9.633069184		21.521	9.832344
23.842	9.878752093	9.715958431	9.999784835	10.12378719	9.651722326		21.5235	9.817847
23.843	9.909514568	9.789169614	9.982524491	10.14940784	9.631203988		21.526	9.797999
23.844	9.899129306	9.755348484	9.965238675	10.17481674	9.639667113		21.5285	9.807392
23.845	9.911525381	9.733144194	9.973943591	10.16406614	9.726562641		21.531	9.823379
23.846	9.916495709	9.738447405	10.01487082	10.13609572	9.60468536		21.5335	9.810468
23.847	9.895532123	9.714645319	9.995117331	10.13798318	9.686779646		21.536	9.828341
23.848	9.925493075	9.743810456	10.01489452	10.14798634	9.651346538		21.5385	9.803554
23.849	9.93910776	9.741529408	10.0230257	10.14200654	9.659675579		21.541	9.811538
23.85	9.904378593	9.773966668	10.00603876	10.13198939	9.650312544		21.5435	9.823763
23.851	9.901311981	9.695042658	10.02791613	10.08186963	9.58210467		21.546	9.831551
23.852	9.89	9.68	10.00507317	10.17429691	9.638150957		21.5485	9.825138
23.853	9.907059367	9.67149068	9.996990749	10.14379003	9.620574401		21.551	9.810546
23.854	9.887697421	9.627327689	9.96503441	10.10588261	9.649204095		21.5535	9.793752
23.855	9.859399117	9.645568637	9.936009026	10.1	9.620788689		21.556	9.797894
23.856	9.87499846	9.632906809	9.971987138	10.1	9.600483048		21.5585	9.794499
23.857	9.881265063	9.68136334	10.00400045	10.10806653	9.629311784		21.561	9.805882
23.858	9.927711945	9.664285167	10.0030044	10.10192434	9.600681903		21.5635	9.793026
23.859	9.889683623	9.711495994	9.985996068	10.07576984	9.727196531		21.566	9.788248
23.86	9.868037472	9.737153134	9.958999002	10.07	9.632037745		21.5685	9.795855
23.861	9.876013857	9.679846425	9.963999404	10.11047484	9.698656717		21.571	9.794428
23.862	9.881890761	9.738846632	10.01205448	10.13620439	9.621440165		21.5735	9.794374
23.863	9.888212991	9.681064932	9.980898916	10.12377734	9.590504431		21.576	9.793724
23.864	9.893366516	9.713182872	9.9740196	10.09561423	9.668749867		21.5785	9.814703
23.865	9.933855979	9.771893954	9.98	10.11439439	9.610866338		21.581	9.821294
23.866	9.943819071	9.772685771	9.985882171	10.15014344	9.626781441		21.5835	9.824684
23.867	9.930839085	9.77	9.985712191	10.16070428	9.602685066		21.586	9.818419
23.868	9.8868221	9.729862891	9.992890927	10.15932331	9.671217352		21.5885	9.806684
23.869	9.870031171	9.715141192	10.02647084	10.17935226	9.669995065		21.591	9.811309
23.87	9.939628413	9.729911471	10.03353795	10.17594421	9.596171206		21.5935	9.817972
23.871	9.85078901	9.730110638	10.03941978	10.15061121	9.601353007		21.596	9.823608
23.872	9.899339403	9.729867253	10.06054488	10.12588941	9.62		21.5985	9.83035
23.873	9.880313985	9.69461286	10.0102856	10.15237159	9.645147651		21.601	9.844216
23.874	9.870201218	9.705619378	9.9802979	10.17178566	9.622260462		21.6035	9.813032
23.875	9.84070801	9.729821283	9.985834633	10.14	9.61262664		21.606	9.805266
23.876	9.859478304	9.740382749	10.02701904	10.15885911	9.62		21.6085	9.820604
23.877	9.898819316	9.713949136	9.993504782	10.14216644	9.639033435		21.611	9.816145
23.878	9.841978529	9.6751327	10.0092498	10.07157003	9.637279979		21.6135	9.803523
23.879	9.90744963	9.654281226	10.05377072	10.06845631	9.598204153		21.616	9.826062
23.88	9.881196767	9.660897958	10.0167588	10.10950269	9.675456469		21.6185	9.81407
23.881	9.889556937	9.67967795	10.00674942	10.12475147	9.678943811		21.621	9.827725
23.882	9.899512397	9.664828254	9.990262161	10.12524563	9.656397519		21.6235	9.800779
23.883	9.881045348	9.691098935	9.960214529	10.09135603	9.647194015		21.626	9.801862
23.884	9.908299926	9.688805837	9.949792579	10.07913251	9.64		21.6285	9.799592
23.885	9.872369737	9.706890735	9.966733438	10.11916905	9.672165747		21.631	9.777622
23.886	9.898120723	9.74478408	9.979574439	10.11601701	9.651368473		21.6335	9.788497
23.887	9.871983028	9.734777809	10.00698178	10.10440158	9.64936007		21.636	9.78649
23.888	9.897857505	9.71428455	9.970228534	10.1391811	9.614718538		21.6385	9.787983
23.889	9.890750177	9.7	9.954816081	10.13605603	9.609201947		21.641	9.838021
23.89	9.862354283	9.722160581	9.969656392	10.10171342	9.63		21.6435	9.819995
23.891	9.883203004	9.732417213	9.989561115	10.09	9.636028822		21.646	9.816934
23.892	9.89	9.699078236	10.00954675	10.10472575	9.656052576		21.6485	9.795284
23.893	9.923908924	9.734538987	10.01	10.18658131	9.65178922		21.651	9.811719
23.894	9.888214062	9.702641713	9.970887574	10.20012659	9.631301596		21.6535	9.774799
23.895	9.845576743	9.686655636	9.97	10.09665281	9.658587979		21.656	9.813004
23.896	9.844462264	9.746981254	9.960227377	10.07831727	9.606939265		21.6585	9.797607
23.897	9.828993696	9.6937292	9.950225008	10.08184303	9.581605963		21.661	9.790222
23.898	9.869167944	9.700590461	9.998837968	10.13659801	9.564620399		21.6635	9.808271
23.899	9.861184142	9.671320385	9.921763921	10.11144936	9.604552866		21.666	9.83487
23.9	9.852336402	9.718094101	9.978692597	10.07858772	9.585506519		21.6685	9.84825
23.901	9.853252665	9.715745114	10.01913787	10.11656321	9.604434096		21.671	9.83083
23.902	9.867208837	9.734240218	10.0102327	10.10517741	9.579375173		21.6735	9.834057
23.903	9.9	9.694487504	10.01978878	10.13	9.590598598		21.676	9.816305
23.904	9.905226291	9.655351513	10.02979158	10.11958523	9.576277623		21.6785	9.834356
23.905	9.899596635	9.752155317	10.02021584	10.08395942	9.618356197		21.681	9.834227
23.906	9.843499426	9.721972225	10.01020389	10.14824594	9.651536911		21.6835	9.831617
23.907	9.841018506	9.722066881	10.00021111	10.13647361	9.612221097		21.686	9.830641
23.908	9.859608691	9.691994334	9.980437457	10.12177233	9.650460122		21.6885	9.819239
23.909	9.865340728	9.697996615	9.970226352	10.12822387	9.63		21.691	9.815967
23.91	9.905100685	9.687997562	9.940613854	10.12705649	9.626816743		21.6935	9.808013
23.911	9.880008177	9.686004502	9.959596321	10.15105136	9.632807801		21.696	9.81459
23.912	9.884679546	9.697828687	9.979601059	10.09920683	9.670950008		21.6985	9.821233
23.913	9.92014038	9.667492338	9.950591304	10.05764803	9.702570422		21.701	9.772012
23.914	9.914890336	9.748313208	9.941774104	10.09998785	9.719892009		21.7035	9.812826
23.915	9.891249368	9.705087584	9.967175321	10.14309329	9.630454877		21.706	9.80912
23.916	9.857760908	9.73533108	10.00512002	10.19194309	9.679707261		21.7085	9.796505
23.917	9.878652568	9.651561756	10.02628238	10.1831773	9.640107367		21.711	9.786316
23.918	9.875152716	9.675419516	10.04256949	10.18	9.620029822		21.7135	9.782175
23.919	9.898639237	9.68	10.04371289	10.12941265	9.679981795		21.716	9.822767
23.92	9.829821785	9.751015903	10.01484207	10.16220964	9.550114842		21.7185	9.818957
23.921	9.902386278	9.724447831	10.01257113	10.14464682	9.679967808		21.721	9.817351
23.922	9.91768057	9.711100903	10.04516205	10.17384078	9.650097693		21.7235	9.792217
23.923	9.894330142	9.754550756	10.04740682	10.18	9.679965561		21.726	9.809039
23.924	9.854397551	9.706472766	9.995907284	10.16307229	9.669890948		21.7285	9.789833
23.925	9.896388823	9.780390341	9.988903986	10.14306175	9.640144538		21.731	9.794073
23.926	9.939697801	9.79	10.0188922	10.17390691	9.669699372		21.7335	9.786604
23.927	9.856969452	9.754302524	10.03	10.14605656	9.610558392		21.736	9.80393
23.928	9.917119724	9.723166896	10.0110936	10.157007	9.69924678		21.7385	9.789243
23.929	9.886330457	9.666261132	10.00630081	10.12597751	9.610530679		21.741	9.817558
23.93	9.85623073	9.722772727	9.984787302	10.10297348	9.679414325		21.7435	9.825791
23.931	9.915805107	9.756908852	9.988935566	10.11706185	9.619562042		21.746	9.816814
23.932	9.870822717	9.688162869	10.01263583	10.16266497	9.58		21.7485	9.79713
23.933	9.876850618	9.742997869	10.00735944	10.17	9.58		21.751	9.806927
23.934	9.84	9.71398901	9.981032047	10.12724378	9.578839038		21.7535	9.811296
23.935	9.839290325	9.728043653	9.97	10.10288214	9.501411563		21.756	9.803596
23.936	9.83	9.684830704	9.957377843	10.12570418	9.589363867		21.7585	9.827926
23.937	9.831919392	9.743251145	9.95	10.12141422	9.550913654		21.761	9.84381
23.938	9.856973932	9.681985202	9.97127086	10.12	9.601521288		21.7635	9.804227
23.939	9.811916473	9.647802026	9.98616192	10.0897519	9.574044413		21.766	9.77807
23.94	9.845385545	9.672868462	9.977133134	10.07544003	9.614051056		21.7685	9.794153
23.941	9.909302585	9.689021737	9.987215411	10.11272237	9.592622187		21.771	9.813127
23.942	9.881183036	9.691000372	10.02138519	10.1345426	9.590340408		21.7735	9.81508
23.943	9.887769177	9.711022481	9.988504106	10.15186985	9.586443088		21.776	9.776973
23.944	9.927630842	9.68686623	9.974367346	10.17547019	9.613953402		21.7785	9.788058
23.945	9.878141861	9.693200096	10.00712842	10.14711266	9.623201032		21.781	9.824619
23.946	9.911485399	9.66461135	10	10.12	9.62		21.7835	9.816112
23.947	9.892442288	9.669909125	10	10.16403225	9.65406354		21.786	9.775244
23.948	9.944353125	9.721113026	10.00577164	10.2	9.594964626		21.7885	9.796844
23.949	9.953100835	9.713297298	10.0228853	10.16689924	9.642081377		21.791	9.796912
23.95	9.953380415	9.694421378	10.03576112	10.14552593	9.645792657		21.7935	9.840097
23.951	9.946688753	9.662051619	10.02983967	10.17216241	9.650520565		21.796	9.817227
23.952	9.873855749	9.707208767	9.977124704	10.19	9.632549477		21.7985	9.829767
23.953	9.872915194	9.731969105	9.978624371	10.16220557	9.640642347		21.801	9.83415
23.954	9.857273367	9.743710748	10.00287003	10.12328262	9.684463297		21.8035	9.823991
23.955	9.885551016	9.764366106	10.00137416	10.09325522	9.630954637		21.806	9.814746
23.956	9.85168735	9.743082073	9.991539091	10.08558514	9.613805216		21.8085	9.819534
23.957	9.858688721	9.741303309	10.00845143	10.10676958	9.592311462		21.811	9.819958
23.958	9.860797795	9.69338604	9.98865123	10.1368138	9.614631573		21.8135	9.790956
23.959	9.830884912	9.661324899	10.00712236	10.16123625	9.650837808		21.816	9.824089
23.96	9.876985347	9.67	10.00578272	10.15875672	9.590360789		21.8185	9.806987
23.961	9.91630239	9.708610489	10.01264243	10.12619969	9.602095333		21.821	9.827219
23.962	9.938825603	9.726377112	9.987101068	10.0934215	9.611405781		21.8235	9.815119
23.963	9.886910358	9.677665336	9.961188195	10.0911233	9.601440096		21.826	9.830504
23.964	9.841213879	9.684120305	9.979087452	10.13	9.593206791		21.8285	9.818698
23.965	9.865397501	9.718201404	9.989527041	10.12327794	9.580666447		21.831	9.830572
23.966	9.88	9.68	9.970923995	10.0977557	9.637682683		21.8335	9.806867
23.967	9.88	9.677620591	9.98904358	10.0967768	9.64615294		21.836	9.817127
23.968	9.866974537	9.68423408	9.961458933	10.11547482	9.65157681		21.8385	9.790875
23.969	9.853091116	9.722804031	9.988546715	10.10911784	9.635127804		21.841	9.833764
23.97	9.91238441	9.692778089	10.0185253	10.13313422	9.615034216		21.8435	9.809143
23.971	9.907527623	9.677239536	10.01050867	10.10770457	9.654381729		21.846	9.813395
23.972	9.964938725	9.69513636	10.0194832	10.1114843	9.661269019		21.8485	9.8004
23.973	9.967838269	9.699523471	10.06742524	10.1546166	9.706083846		21.851	9.815639
23.974	9.937170584	9.752660874	10.00372064	10.17697538	9.692119603		21.8535	9.812409
23.975	9.938799503	9.732462521	10.06622228	10.19299722	9.699740637		21.856	9.840528
23.976	9.883912249	9.747398113	10.03218919	10.16765661	9.73395791		21.8585	9.843825
23.977	9.918606391	9.760081713	9.9827746	10.15764982	9.74		21.861	9.816734
23.978	9.895747267	9.742478255	10.02723447	10.16409587	9.688316451		21.8635	9.808837
23.979	9.95441897	9.759986377	10.03	10.20529371	9.6259664		21.866	9.80363
23.98	9.954736423	9.717641789	9.982694532	10.18763244	9.646000541		21.8685	9.816866
23.981	9.9	9.754827312	9.989464002	10.17526188	9.644023337		21.871	9.80136
23.982	9.891577483	9.722661823	9.99	10.14097445	9.670176071		21.8735	9.800059
23.983	9.86623682	9.749826324	9.96159378	10.10389717	9.671670362		21.876	9.840959
23.984	9.881830745	9.704673159	9.96	10.1679677	9.636856365		21.8785	9.810971
23.985	9.852001774	9.677527091	9.96	10.14424529	9.648122184		21.881	9.805662
23.986	9.868426571	9.736340446	9.975922368	10.19720071	9.64		21.8835	9.776286
23.987	9.909255344	9.694064034	9.967231311	10.14669204	9.639625401		21.886	9.824809
23.988	9.875616808	9.699048691	9.954289414	10.07039685	9.626525192		21.8885	9.82711
23.989	9.87	9.63658178	9.955712955	10.08611027	9.542332449		21.891	9.812108
23.99	9.878265118	9.6481416	9.925708055	10.09	9.598769311		21.8935	9.806728
23.991	9.921161345	9.677245564	9.928559907	10.06383498	9.572108425		21.896	9.827671
23.992	9.848105044	9.634580873	9.955715778	10.11232484	9.617035079		21.8985	9.820636
23.993	9.813693797	9.675515333	9.96	10.16368699	9.553836583		21.901	9.817222
23.994	9.84247407	9.689115018	9.965720521	10.09134851	9.63955271		21.9035	9.814754
23.995	9.866151715	9.726467822	9.96427283	10.07125307	9.629550385		21.906	9.800515
23.996	9.934314797	9.647855857	9.971470549	10.12258895	9.623230441		21.9085	9.822331
23.997	9.869952342	9.722325959	9.985741908	10.15629928	9.686213052		21.911	9.834251
23.998	9.881880728	9.68420382	9.972801564	10.17756622	9.614367209		21.9135	9.811808
23.999	9.874128804	9.689161129	10.01732379	10.18	9.696026994		21.916	9.793283
24	9.885770487	9.745083152	10.04278295	10.18	9.619000001		21.9185	9.775529
24.001	9.944979993	9.685717487	10.0127586	10.21521169	9.603185258		21.921	9.804776
24.002	9.913162596	9.762823908	10	10.15826224	9.65837174		21.9235	9.825408
24.003	9.946650226	9.714712951	9.994253877	10.15	9.633878533		21.926	9.81951
24.004	9.905801248	9.71	9.978503015	10.17651738	9.698885872		21.9285	9.809117
24.005	9.882291905	9.728473234	9.98723535	10.18	9.682313537		21.931	9.815599
24.006	9.895347022	9.73	10.02299592	10.17115146	9.717057522		21.9335	9.820205
24.007	9.961111418	9.739257984	10.0284888	10.17	9.669030274		21.936	9.792272
24.008	9.942054175	9.684381317	10.00276057	10.17887566	9.652060992		21.9385	9.820808
24.009	9.861984149	9.718734704	9.972941045	10.1353528	9.65		21.941	9.807509
24.01	9.885151054	9.66696647	9.961402135	10.09597953	9.60667671		21.9435	9.793774
24.011	9.888878112	9.675783551	10.00455471	10.12844754	9.626184414		21.946	9.818172
24.012	9.876013992	9.704266002	10.01313766	10.14306597	9.610993909		21.9485	9.833968
24.013	9.85815757	9.694260686	9.99	10.13079345	9.657933398		21.951	9.803873
24.014	9.847829339	9.695751859	9.996770092	10.12920068	9.672740204		21.9535	9.83598
24.015	9.856115513	9.659629868	10.00407813	10.10920081	9.662722846		21.956	9.788215
24.016	9.876917542	9.687782162	9.959098591	10.11624242	9.630843877		21.9585	9.826887
24.017	9.885592203	9.706842917	9.99	10.14084487	9.598097277		21.961	9.792764
24.018	9.867885047	9.707400975	9.987718339	10.11743804	9.611916437		21.9635	9.790886
24.019	9.907476475	9.72	9.97771597	10.10630838	9.598056015		21.966	9.793992
24.02	9.881158011	9.72	9.979127342	10.12	9.626669362		21.9685	9.807905
24.021	9.911054259	9.714166511	10.00318688	10.15278636	9.647348415		21.971	9.818908
24.022	9.904448815	9.686621828	9.993686824	10.14715884	9.65		21.9735	9.805354
24.023	9.863615585	9.705063458	10.03771649	10.12547718	9.664724339		21.976	9.817481
24.024	9.873581002	9.724141631	10.03	10.13	9.633092861		21.9785	9.81729
24.025	9.894185671	9.731755413	10.02080702	10.10249537	9.64218777		21.981	9.809829
24.026	9.92	9.728222478	10.00149158	10.10204024	9.598145399		21.9835	9.806815
24.027	9.926940619	9.708200369	10.02855797	10.12551919	9.631885854		21.986	9.797105
24.028	9.936573908	9.705899072	9.987720088	10.14656841	9.60551516		21.9885	9.813956
24.029	9.923210625	9.715913752	9.977704574	10.13239031	9.597430862		21.991	9.831158
24.03	9.926767492	9.737763409	9.965415234	10.08231166	9.59256213		21.9935	9.817181
24.031	9.940106406	9.72625638	9.95460492	10.07665053	9.59		21.996	9.805095
24.032	9.91966565	9.727865263	9.981512633	10.12892294	9.687097805		21.9985	9.800461
24.033	9.95025076	9.719827077	10.02193693	10.15034806	9.650848464		22.001	9.836472
24.034	9.93	9.710734762	10.02848686	10.13653809	9.648504756		22.0035	9.797231
24.035	9.927287785	9.712022243	9.994055296	10.13239226	9.678045922		22.006	9.781566
24.036	9.917511196	9.68061383	9.963579923	10.1375962	9.671989709		22.0085	9.787496
24.037	9.900359017	9.732251171	9.942369019	10.13	9.681983107		22.011	9.785316
24.038	9.919513655	9.707395982	9.966457132	10.13	9.645902156		22.0135	9.799223
24.039	9.851944294	9.705244938	9.94353576	10.12268362	9.618044401		22.016	9.813499
24.04	9.908125959	9.717366477	10.07235674	10.1097917	9.621923769		22.0185	9.822918
24.041	9.861782837	9.715289156	10.09	10.14	9.634311416		22.021	9.826097
24.042	9.84076378	9.716735104	10.05469531	10.14	9.649710842		22.0235	9.815121
24.043	9.887919541	9.687978038	9.988245526	10.12768568	9.607790875		22.026	9.816783
24.044	9.832761293	9.704649868	9.997664182	10.10233463	9.622685369		22.0285	9.790869
24.045	9.944171057	9.703380598	9.982346397	10.15488667	9.65358615		22.031	9.80189
24.046	9.902599217	9.73732015	9.944652663	10.18011831	9.625884661		22.0335	9.825085
24.047	9.928336718	9.716532009	9.94	10.12249936	9.607618351		22.036	9.814917
24.048	9.873590476	9.696271754	9.975265147	10.13	9.598269917		22.0385	9.814105
24.049	9.87	9.720957948	10.00649831	10.12246208	9.61		22.041	9.804835
24.05	9.87	9.678172204	9.992342709	10.1075802	9.618325694		22.0435	9.810864
24.051	9.786331195	9.70273239	10.03414922	10.12240723	9.613301104		22.046	9.820849
24.052	9.872626535	9.723680884	10.03115895	10.10509505	9.564880394		22.0485	9.842987
24.053	9.88	9.757252769	9.994621674	10.12	9.576183258		22.051	9.811401
24.054	9.889193486	9.733450285	9.963459148	10.10460525	9.644210355		22.0535	9.79803
24.055	9.880850248	9.698299721	10.00411426	10.07287463	9.687886428		22.056	9.812639
24.056	9.88	9.715215208	9.983508442	10.11217513	9.715290712		22.0585	9.803645
24.057	9.898179468	9.706198362	9.994884681	10.11877247	9.666031005		22.061	9.802532
24.058	9.872834549	9.757846107	10.01204223	10.10154505	9.650697863		22.0635	9.80098
24.059	9.916860085	9.702323298	10.04159519	10.12730707	9.662129219		22.066	9.811239
24.06	9.936415861	9.680750775	10.06	10.09355763	9.684227066		22.0685	9.810664
24.061	9.928365568	9.68	10.04380559	10.07174229	9.616588267		22.071	9.806966
24.062	9.90842637	9.699274169	10.01381229	10.1156943	9.694917323		22.0735	9.827213
24.063	9.917256693	9.777182208	10.01616249	10.13829598	9.630745756		22.076	9.811711
24.064	9.895728389	9.712320507	10.01922794	10.09426011	9.641481212		22.0785	9.781183
24.065	9.898365316	9.758206598	9.999213977	10.09916542	9.663084006		22.081	9.818212
24.066	9.914361521	9.70197832	10.00080156	10.15505235	9.700782096		22.0835	9.825527
24.067	9.93243802	9.758091963	10.031631	10.17836905	9.702937201		22.086	9.81632
24.068	9.938852524	9.730920855	10.01760408	10.18	9.618408327		22.0885	9.806966
24.069	9.918919464	9.710591794	9.973806342	10.17079721	9.6		22.091	9.820364
24.07	9.937523197	9.758575786	9.96	10.15157615	9.600830386		22.0935	9.825159
24.071	9.8999389	9.691916518	9.96	10.15	9.614211316		22.096	9.815152
24.072	9.88802288	9.767820309	9.965414181	10.12231405	9.654875159		22.0985	9.797573
24.073	9.876748861	9.740785038	9.975417382	10.1292301	9.6		22.101	9.807372
24.074	9.856115426	9.749749375	9.985424334	10.17619229	9.594792635		22.1035	9.820008
24.075	9.843313877	9.691378802	10.00082094	10.13376204	9.549687169		22.106	9.810402
24.076	9.830605282	9.69	10.00459552	10.10225757	9.638290286		22.1085	9.841732
24.077	9.876876399	9.738962692	9.989187929	10.15559074	9.52542115		22.111	9.815815
24.078	9.894299581	9.720392814	10.00165856	10.14146855	9.58		22.1135	9.822616
24.079	9.890387391	9.710195157	9.998316964	10.11212187	9.57764849		22.116	9.821034
24.08	9.838086422	9.651046836	9.98	10.14721304	9.552259115		22.1185	9.793302
24.081	9.815872178	9.699555447	9.986127555	10.15	9.603970608		22.121	9.789623
24.082	9.862917369	9.737395378	10.00392657	10.13669279	9.561576722		22.1235	9.813698
24.083	9.871626476	9.699078156	10.01018154	10.1361368	9.591203507		22.126	9.803961
24.084	9.85639027	9.721039358	9.97	10.14	9.639277377		22.1285	9.806794
24.085	9.886866628	9.705263181	9.973956833	10.17695355	9.635313546		22.131	9.807052
24.086	9.883574795	9.744020286	9.99	10.17532777	9.63		22.1335	9.779426
24.087	9.955553345	9.722397457	9.993970266	10.1291449	9.622630336		22.136	9.780087
24.088	9.931447634	9.670768356	10.01	10.09145248	9.656920857		22.1385	9.804135
24.089	9.944239152	9.640724424	10.0239291	10.11717275	9.596187141		22.141	9.830466
24.09	9.960341074	9.681438533	10.07801372	10.17722755	9.636624578		22.1435	9.827394
24.091	9.906769415	9.767935708	10.06803342	10.19378627	9.652580198		22.146	9.791533
24.092	9.943403505	9.748413157	10.05209998	10.19	9.66484851		22.1485	9.827219
24.093	9.905138861	9.765215869	10.01409196	10.16508712	9.662559003		22.151	9.818832
24.094	9.932499212	9.751177214	9.991971717	10.14375887	9.64510403		22.1535	9.813298
24.095	9.877571334	9.749444556	9.998025914	10.12751197	9.647464775		22.156	9.81713
24.096	9.863512891	9.766492573	9.99	10.13251129	9.605169707		22.1585	9.813139
24.097	9.886587448	9.750489117	9.988023152	10.12747547	9.642367449		22.161	9.81049
24.098	9.866664111	9.753029364	9.976049712	10.15756838	9.644999117		22.1635	9.798345
24.099	9.917863439	9.694742634	9.973941	10.17375195	9.624985379		22.166	9.79313
24.1	9.895829487	9.699181565	10.02602416	10.15747056	9.63503339		22.1685	9.816486
24.101	9.858991956	9.68727805	10.01799321	10.14372122	9.617414284		22.171	9.82551
24.102	9.857787683	9.6831178	10.03799598	10.14	9.617532916		22.1735	9.81619
24.103	9.932813816	9.676846938	9.985993921	10.1148015	9.597373023		22.176	9.816241
24.104	9.95016278	9.676591009	9.976004218	10.10629986	9.634965493		22.1785	9.8124
24.105	9.85429425	9.729889648	10.00505796	10.12053778	9.630750228		22.181	9.811313
24.106	9.8967395	9.734310235	10.02863147	10.12633469	9.603904053		22.1835	9.799629
24.107	9.862009977	9.68	9.960239205	10.11253042	9.621729501		22.186	9.816351
24.108	9.887671993	9.668539093	9.984019542	10.10250747	9.636074364		22.1885	9.786752
24.109	9.811682166	9.654381406	9.99	10.13496878	9.641830763		22.191	9.801183
24.11	9.849654316	9.698653354	9.981490376	10.12503956	9.636267213		22.1935	9.793052
24.111	9.855155589	9.72288839	10.02255996	10.14506266	9.6		22.196	9.813132
24.112	9.872118628	9.73	10.03	10.14233899	9.607934305		22.1985	9.789633
24.113	9.902021135	9.694954011	10.00444981	10.08747534	9.631973286		22.201	9.823636
24.114	9.858891929	9.63928625	9.982961799	10.09521797	9.653998973		22.2035	9.823808
24.115	9.876355707	9.71	9.962940001	10.14	9.627929135		22.206	9.790752
24.116	9.911717859	9.71	9.968525313	10.12722694	9.616204332		22.2085	9.800346
24.117	9.927204703	9.712944717	9.978534743	10.09771357	9.65791419		22.211	9.79385
24.118	9.908489644	9.717044229	9.988513038	10.11225903	9.648089049		22.2135	9.800062
24.119	9.949898845	9.701108414	10.02411201	10.08482108	9.6315635		22.216	9.80243
24.12	9.884993595	9.674058298	10.06409916	10.07259859	9.594070164		22.2185	9.811174
24.121	9.878213682	9.680922544	10.05293156	10.0695691	9.6		22.221	9.826097
24.122	9.868955695	9.709000075	9.990233624	10.05829971	9.583608048		22.2235	9.797468
24.123	9.887908797	9.669024107	9.945872436	10.11261599	9.601057592		22.226	9.804057
24.124	9.865252175	9.686984887	9.974165333	10.12	9.643536569		22.2285	9.786139
24.125	9.843088879	9.670900542	9.971471895	10.11209723	9.62		22.231	9.785042
24.126	9.846880328	9.668265243	9.944391801	10.09264604	9.611777231		22.2335	9.794752
24.127	9.829473934	9.703889477	9.957079799	10.1	9.604117373		22.236	9.795758
24.128	9.88129982	9.70038549	9.994203278	10.10900306	9.624117093		22.2385	9.820748
24.129	9.903220304	9.722338866	9.992768692	10.13794389	9.637351675		22.241	9.792444
24.13	9.886509775	9.661822992	9.99	10.11256148	9.594365018		22.2435	9.787243
24.131	9.919374434	9.698876795	10.00957708	10.1369702	9.638230239		22.246	9.826243
24.132	9.954091332	9.709730534	10.00549127	10.14	9.62		22.2485	9.821537
24.133	9.95377105	9.729483177	9.994712343	10.18503662	9.617331428		22.251	9.837981
24.134	9.906045454	9.622828101	9.995295254	10.16300462	9.59		22.2535	9.835938
24.135	9.854417544	9.698107686	9.98	10.12394158	9.596526719		22.256	9.794666
24.136	9.916035218	9.7	10.00455611	10.11097528	9.652445877		22.2585	9.800046
24.137	9.941932101	9.7	10.04472605	10.11903386	9.589561423		22.261	9.808958
24.138	9.958206234	9.709787074	10.04035652	10.09287103	9.674191884		22.2635	9.801536
24.139	9.921258427	9.700192277	10.02982683	10.13517028	9.621953931		22.266	9.813166
24.14	9.911494107	9.719637939	10.04	10.11282187	9.64		22.2685	9.809818
24.141	9.914526845	9.641516774	10.0006548	10.11	9.6380127		22.271	9.82138
24.142	9.869670742	9.738407601	9.989522144	10.11905764	9.629049744		22.2735	9.813546
24.143	9.911673434	9.700591468	9.995360969	10.07465671	9.698808555		22.276	9.828623
24.144	9.911905601	9.729589562	9.97	10.07907779	9.607197769		22.2785	9.820045
24.145	9.953805679	9.720135622	9.984782416	10.08	9.65968842		22.281	9.804996
24.146	9.888625836	9.640918547	10.02467457	10.08906792	9.576264474		22.2835	9.789757
24.147	9.85373468	9.679585403	10.01543902	10.09908428	9.625748855		22.286	9.818274
24.148	9.904399983	9.68	9.994818956	10.10909432	9.585768613		22.2885	9.798674
24.149	9.880484636	9.68	10.01494202	10.15551729	9.558629326		22.291	9.830128
24.15	9.919752766	9.739517568	10.02	10.13266223	9.631090543		22.2935	9.809226
24.151	9.874948056	9.720138863	9.985372684	10.13	9.6466183		22.296	9.801592
24.152	9.91014293	9.669277433	9.95	10.13914086	9.706723908		22.2985	9.828215
24.153	9.870300665	9.72367366	9.967885197	10.12472456	9.693693069		22.301	9.809844
24.154	9.86214076	9.703633875	10.02	10.12	9.658527798		22.3035	9.782648
24.155	9.947265519	9.739713079	10.01595725	10.13109871	9.579222208		22.306	9.810101
24.156	9.89685026	9.736803991	9.99678624	10.15668549	9.630917158		22.3085	9.820307
24.157	9.976113481	9.733307098	10.03864903	10.1644279	9.626318956		22.311	9.808977
24.158	9.904232358	9.753322577	10.02458121	10.15441434	9.706961143		22.3135	9.81248
24.159	9.907084361	9.7266216	9.987276744	10.15559479	9.682542845		22.316	9.823473
24.16	9.901492403	9.756830412	9.97	10.17681177	9.677911401		22.3185	9.806313
24.161	9.874606356	9.739833487	9.975407211	10.18439815	9.648346896		22.321	9.817107
24.162	9.920570573	9.740106503	10.00863718	10.15754633	9.632069003		22.3235	9.826956
24.163	9.896458162	9.729860333	9.994544698	10.10621205	9.677669659		22.326	9.803949
24.164	9.940145712	9.67965434	9.961358917	10.09692137	9.634246505		22.3285	9.812281
24.165	9.875077905	9.666735331	9.963150362	10.11	9.659853632		22.331	9.835439
24.166	9.851709907	9.676739646	9.925483704	10.10434128	9.598246587		22.3335	9.792754
24.167	9.89958264	9.720484641	9.965464128	10.1	9.63593309		22.336	9.81135
24.168	9.877109188	9.685986057	9.99724593	10.08296903	9.634007337		22.3385	9.800871
24.169	9.878186342	9.666746057	9.98	10.07568612	9.662088998		22.341	9.810335
24.17	9.88	9.683514722	9.978618226	10.10278103	9.645885754		22.3435	9.804906
24.171	9.92053587	9.69	9.97	10.15422634	9.543400494		22.346	9.817999
24.172	9.865419279	9.730576275	9.976889449	10.11715124	9.608591602		22.3485	9.81433
24.173	9.833940047	9.702631001	10.01861112	10.07	9.597777372		22.351	9.82881
24.174	9.886009967	9.686774821	10.00444056	10.08718255	9.61422099		22.3535	9.804815
24.175	9.868124646	9.649284745	9.965849142	10.10574092	9.571112032		22.356	9.823713
24.176	9.915373662	9.682061594	9.945803972	10.11	9.611714957		22.3585	9.822801
24.177	9.859031024	9.711309305	9.98768994	10.11	9.615799015		22.361	9.824478
24.178	9.886548664	9.706871822	9.981845792	10.11	9.604461683		22.3635	9.793081
24.179	9.898397484	9.723456637	9.995741934	10.11461491	9.620260102		22.366	9.802432
24.18	9.87	9.716141549	9.960701272	10.13695673	9.619787406		22.3685	9.79528
24.181	9.887022364	9.703914895	9.989249922	10.15532855	9.630092451		22.371	9.831795
24.182	9.905773248	9.698682005	10.05484174	10.13296543	9.61504435		22.3735	9.800208
24.183	9.908384335	9.664439059	10.05431917	10.11705492	9.639834563		22.376	9.788115
24.184	9.911684832	9.717030732	10.04215506	10.14	9.640033844		22.3785	9.773564
24.185	9.920594406	9.73	9.977221512	10.13762774	9.675016055		22.381	9.824345
24.186	9.913257512	9.747687374	9.98354904	10.14190695	9.684910755		22.3835	9.822793
24.187	9.87619913	9.755185109	10.02134551	10.17283559	9.645044925		22.386	9.824684
24.188	9.9	9.738396671	10.02214988	10.15	9.66		22.3885	9.814187
24.189	9.880146531	9.765050583	9.980755307	10.14036484	9.609563433		22.391	9.800848
24.19	9.865720323	9.734326771	9.97	10.10516415	9.590334395		22.3935	9.79209
24.191	9.89	9.745629011	9.97	10.09485411	9.579380016		22.396	9.805478
24.192	9.901571168	9.716399799	9.98572779	10.11730127	9.606161874		22.3985	9.815022
24.193	9.908539552	9.702790288	9.997866264	10.14	9.644493741		22.401	9.846333
24.194	9.886212043	9.682768179	9.992147072	10.12283596	9.604691231		22.4035	9.795312
24.195	9.865011354	9.69176179	9.99	10.05771977	9.584889884		22.406	9.794995
24.196	9.869730351	9.700895844	9.997873372	10.02741817	9.595396044		22.4085	9.818809
24.197	9.905248025	9.679134323	10.01576725	10.06489114	9.61514876		22.411	9.787152
24.198	9.8982488	9.726363508	9.97267134	10.11746551	9.599357453		22.4135	9.817699
24.199	9.919162685	9.723637545	9.967890479	10.13501975	9.629092019		22.416	9.800327
24.2	9.889247274	9.733097141	9.985785697	10.12845772	9.683792072		22.4185	9.799242
24.201	9.891297949	9.735194691	9.976316781	10.15822121	9.682157605		22.421	9.811187
24.202	9.901879405	9.710337385	10.01919887	10.13235782	9.719819458		22.4235	9.813527
24.203	9.867519247	9.749713798	10.04582431	10.13910576	9.675924033		22.426	9.825593
24.204	9.907373655	9.720851642	10.00166605	10.1490976	9.672263654		22.4285	9.799873
24.205	9.890221475	9.798708685	9.984174083	10.11361669	9.709670794		22.431	9.814483
24.206	9.949020433	9.690593414	10.00472706	10.11911317	9.676250706		22.4335	9.818749
24.207	9.91079138	9.74097733	10.01472943	10.17473914	9.683299766		22.436	9.801942
24.208	9.880697286	9.808493269	9.99160919	10.17086768	9.634681162		22.4385	9.80284
24.209	9.928664937	9.711292528	9.96	10.13343417	9.679472529		22.441	9.806144
24.21	9.920311285	9.788209398	9.969463616	10.13913233	9.64		22.4435	9.817138
24.211	9.968172753	9.680348021	9.989467286	10.10340451	9.637880724		22.446	9.822804
24.212	9.883433746	9.7	10.00474128	10.11831771	9.634289539		22.4485	9.812064
24.213	9.947092563	9.700823782	10.0005127	10.12915883	9.665056594		22.451	9.813974
24.214	9.940449932	9.740651	10.01373008	10.1024711	9.698315005		22.4535	9.814405
24.215	9.930484516	9.768859728	10.01150968	10.19186257	9.62		22.456	9.806266
24.216	9.911019219	9.72071661	10.01796807	10.09885071	9.624364479		22.4585	9.817397
24.217	9.891087367	9.749040307	10.03151277	10.08082301	9.633427959		22.461	9.831319
24.218	9.918180656	9.710241701	9.976246287	10.12591828	9.612218176		22.4635	9.822826
24.219	9.844992796	9.72	9.954747862	10.07489836	9.606619684		22.466	9.819256
24.22	9.886619585	9.718583367	9.950499537	10.03326904	9.57567783		22.4685	9.814812
24.221	9.83421633	9.670883143	9.954257802	10.03919106	9.616523684		22.471	9.802924
24.222	9.83	9.699083693	9.984250659	10.12288459	9.579053681		22.4735	9.833751
24.223	9.839228813	9.671337659	9.995247909	10.14843865	9.604321635		22.476	9.831141
24.224	9.849166729	9.713649808	10.00993178	10.11874358	9.580773074		22.4785	9.821381
24.225	9.877443824	9.668699231	10.03028545	10.12874077	9.606621294		22.481	9.81119
24.226	9.807225056	9.684548267	9.997588695	10.1177909	9.688250472		22.4835	9.811637
24.227	9.854769728	9.7	9.984867263	10.10556586	9.639003525		22.486	9.81555
24.228	9.934244124	9.720756043	10.02	10.11	9.682309363		22.4885	9.788057
24.229	9.97	9.723067183	10.01877845	10.10442588	9.628837081		22.491	9.796755
24.23	9.935244887	9.699168386	10.0148908	10.11676654	9.663753496		22.4935	9.802495
24.231	9.904243614	9.710864777	10.04756985	10.14120478	9.652492355		22.496	9.80237
24.232	9.877129766	9.699122937	10.02879255	10.15561152	9.61497721		22.4985	9.804317
24.233	9.92826396	9.703920149	10.01759794	10.17124131	9.636325316		22.501	9.797627
24.234	9.963024828	9.737900257	9.9975932	10.18	9.604847172		22.5035	9.813478
24.235	9.927504772	9.756989144	9.982411538	10.18	9.643956464		22.506	9.818904
24.236	9.904410777	9.781000594	10.00120814	10.16870389	9.588386273		22.5085	9.820191
24.237	9.883336082	9.747932485	10.0087907	10.14302843	9.624113303		22.511	9.824191
24.238	9.908640388	9.765041452	9.996387758	10.13565501	9.647653776		22.5135	9.84248
24.239	9.918058114	9.688735037	9.97	10.14	9.623460685		22.516	9.797883
24.24	9.883647337	9.699142626	9.979660919	10.15694682	9.7173568		22.5185	9.828253
24.241	9.826712857	9.72	10.04637005	10.15303883	9.632816746		22.521	9.816598
24.242	9.827639679	9.698830426	10.01757529	10.07764623	9.611156777		22.5235	9.804873
24.243	9.897429952	9.711202738	9.998785278	10.05272796	9.574579601		22.526	9.812771
24.244	9.898124687	9.66337093	9.986348725	10.10414674	9.596627557		22.5285	9.798602
24.245	9.8858023	9.675377686	9.958780539	10.18694562	9.617759947		22.531	9.8241
24.246	9.873830739	9.697094933	9.94633451	10.20155993	9.557764886		22.5335	9.842015
24.247	9.844801596	9.756894377	9.927355702	10.16860015	9.603309027		22.536	9.823764
24.248	9.860637505	9.761982669	9.987455775	10.15041466	9.557558475		22.5385	9.792953
24.249	9.885134768	9.73634882	9.99	10.15311499	9.587996337		22.541	9.785879
24.25	9.898594359	9.742169763	10.01324717	10.1777763	9.628643523		22.5435	9.786481
24.251	9.890730581	9.72811579	9.981231621	10.15442461	9.671159878		22.546	9.803616
24.252	9.858809385	9.632573288	10.02429231	10.11117095	9.687254776		22.5485	9.818923
24.253	9.949221696	9.608856772	9.977932688	10.14775443	9.635802587		22.551	9.832631
24.254	9.891496714	9.623506111	9.97550606	10.13773754	9.632885871		22.5535	9.821411
24.255	9.891227222	9.68	10.03432639	10.13453864	9.621311884		22.556	9.809456
24.256	9.838572454	9.68751506	10.03448447	10.15681899	9.651745501		22.5585	9.78467
24.257	9.841132564	9.733894971	10.03775789	10.18	9.649750859		22.561	9.812075
24.258	9.905950816	9.740815849	10.03223974	10.17541744	9.596940866		22.5635	9.801778
24.259	9.886618971	9.694150056	10.01447474	10.15539297	9.620495917		22.566	9.787697
24.26	9.923566814	9.75	10.01775724	10.14229956	9.621043916		22.5685	9.807475
24.261	9.88370388	9.753812747	10.00448527	10.14304388	9.634828137		22.571	9.805806
24.262	9.905199829	9.744714258	9.97672079	10.11533362	9.613480425		22.5735	9.804521
24.263	9.875827294	9.708483994	9.985508703	10.1	9.609142336		22.576	9.807084
24.264	9.912083875	9.736196676	9.997762237	10.08825454	9.559935875		22.5785	9.809951
24.265	9.848903709	9.771392225	10.02330053	10.05704285	9.55681796		22.581	9.804289
24.266	9.84636388	9.733230991	10.06107685	10.08	9.601736539		22.5835	9.797855
24.267	9.895927434	9.738936909	10.03114209	10.09181776	9.586502911		22.586	9.798764
24.268	9.86495774	9.705575763	9.957808388	10.12047871	9.599439557		22.5885	9.825435
24.269	9.904312266	9.710513996	9.978881603	10.09955782	9.578672696		22.591	9.816075
24.27	9.853653487	9.68	9.98222131	10.13719577	9.605334653		22.5935	9.831875
24.271	9.892636364	9.70000224	10.01112424	10.14783979	9.638862277		22.596	9.807313
24.272	9.916623184	9.738103401	10.00683007	10.10184487	9.61406905		22.5985	9.809287
24.273	9.882047943	9.728142361	9.98490945	10.13624051	9.652961698		22.601	9.811948
24.274	9.907255573	9.7	9.986432666	10.16677214	9.618133573		22.6035	9.805225
24.275	9.948179074	9.704349255	10.00177893	10.17893426	9.596696136		22.606	9.817271
24.276	9.90233072	9.764940988	9.994112905	10.16209532	9.640411843		22.6085	9.826859
24.277	9.887178463	9.693217155	9.983538904	10.15103748	9.629271329		22.611	9.81556
24.278	9.918558246	9.737382058	9.997058788	10.13207461	9.677896034		22.6135	9.790149
24.279	9.915809956	9.69933446	10.02942052	10.13897079	9.657028691		22.616	9.809131
24.28	9.917043446	9.689323406	10.008233	10.17588381	9.700221812		22.6185	9.819293
24.281	9.870881117	9.683424546	10.02411652	10.15303587	9.662630728		22.621	9.826398
24.282	9.912707168	9.728679953	10.03410712	10.10500905	9.657260846		22.6235	9.819902
24.283	9.898415726	9.711379516	10.0441136	10.09099268	9.687746145		22.626	9.803429
24.284	9.893798396	9.732803249	10.03764678	10.13512741	9.629968219		22.6285	9.799246
24.285	9.872541544	9.7635932	9.995314637	10.13096441	9.642524902		22.631	9.814323
24.286	9.81218979	9.682891685	9.992867037	10.13904472	9.594976594		22.6335	9.817052
24.287	9.898727139	9.717064097	10.04	10.07668632	9.615010361		22.636	9.793038
24.288	9.87555607	9.686698572	10.01944333	10.09718615	9.622471312		22.6385	9.827701
24.289	9.873681392	9.767012674	9.973545184	10.09093694	9.607571891		22.641	9.813938
24.29	9.876610001	9.729232861	9.966480773	10.07185749	9.632543317		22.6435	9.80836
24.291	9.863336225	9.721554832	10.00651377	10.07	9.650220774		22.646	9.794579
24.292	9.879877703	9.736879888	10.02174663	10.14271618	9.659463436		22.6485	9.795742
24.293	9.863648228	9.702400907	9.989384097	10.15910776	9.6102952		22.651	9.826184
24.294	9.908980233	9.725136722	9.96412555	10.13264663	9.643802995		22.6535	9.789867
24.295	9.881272295	9.671360823	9.986528204	10.07523847	9.658613464		22.656	9.810867
24.296	9.882470957	9.688129758	10.01346758	10.10894312	9.596414366		22.6585	9.785269
24.297	9.919378823	9.71997311	10.01048939	10.10721519	9.635482277		22.661	9.782955
24.298	9.904299905	9.73	9.967499895	10.11747297	9.594458339		22.6635	9.806458
24.299	9.895480652	9.73	9.931880306	10.12416071	9.644721255		22.666	9.818326
24.3	9.876163167	9.694711582	9.962479059	10.12584674	9.622603741		22.6685	9.837124
24.301	9.865571449	9.729481167	10	10.14757274	9.601730343		22.671	9.841604
24.302	9.913176694	9.693361659	9.997581988	10.13651658	9.65487504		22.6735	9.799693
24.303	9.889354085	9.684181694	9.963037398	10.12587411	9.632526849		22.676	9.834065
24.304	9.926312397	9.697101901	10.01309621	10.14765502	9.648339188		22.6785	9.824278
24.305	9.900811747	9.6857883	10.05813703	10.13053818	9.585729703		22.681	9.792881
24.306	9.927331647	9.722726789	10.02447418	10.12180658	9.62596674		22.6835	9.791071
24.307	9.904197386	9.732872063	9.945541598	10.13589883	9.611607942		22.686	9.818001
24.308	9.885965885	9.75857305	10.0293925	10.13412198	9.628414204		22.6885	9.817373
24.309	9.942117791	9.748528479	10.02059109	10.10650085	9.648437958		22.691	9.827693
24.31	9.89	9.718495315	10.02822141	10.11351218	9.594559425		22.6935	9.839952
24.311	9.892487921	9.695641435	9.996488559	10.14764917	9.626973957		22.696	9.814258
24.312	9.895083217	9.668428988	9.941732851	10.1069703	9.574472342		22.6985	9.829309
24.313	9.896913861	9.717611133	9.971139988	10.07	9.662664866		22.701	9.786738
24.314	9.93807967	9.696725323	9.99	10.10549823	9.660712349		22.7035	9.827444
24.315	9.909428392	9.708865137	9.989445253	10.15367101	9.63218273		22.706	9.801824
24.316	9.919097372	9.683913311	9.98	10.17	9.611417182		22.7085	9.805366
24.317	9.861439652	9.727920718	9.98	10.1759438	9.675193154		22.711	9.800952
24.318	9.904502191	9.721002342	9.984971687	10.18	9.632620467		22.7135	9.802985
24.319	9.917789026	9.697719597	10.06858475	10.16995602	9.62		22.716	9.801071
24.32	9.91	9.676170627	10.0430685	10.15646351	9.637890985		22.7185	9.816368
24.321	9.91429919	9.689089529	10.00970906	10.13232928	9.691758757		22.721	9.837823
24.322	9.926421301	9.69991021	9.978475865	10.08506704	9.672165131		22.7235	9.823724
24.323	9.91	9.644647745	9.97	10.11522548	9.597991198		22.726	9.803475
24.324	9.91	9.673669321	9.941293502	10.15746568	9.612119932		22.7285	9.797281
24.325	9.968248816	9.698370226	9.937178994	10.13979631	9.633977013		22.731	9.826132
24.326	9.897133244	9.741066365	9.975906815	10.1125575	9.708401531		22.7335	9.811836
24.327	9.863495816	9.745190193	9.975618154	10.12768525	9.705560685		22.736	9.829309
24.328	9.892870032	9.745976437	9.991566737	10.15514635	9.651824253		22.7385	9.817902
24.329	9.867301003	9.756479153	10.00718847	10.1802801	9.633933482		22.741	9.785833
24.33	9.917025407	9.692541365	10.01	10.19446493	9.599608026		22.7435	9.79308
24.331	9.873203706	9.683732906	10.02440642	10.15	9.634867314		22.746	9.79795
24.332	9.91649771	9.678783287	10.01558884	10.14479029	9.627214959		22.7485	9.803066
24.333	9.93	9.678793611	9.988376159	10.12215019	9.618353723		22.751	9.790104
24.334	9.897967949	9.691163487	9.965579368	10.10263312	9.611603896		22.7535	9.780898
24.335	9.897967453	9.690276719	9.988850742	10.12317176	9.624591119		22.756	9.790133
24.336	9.915861674	9.709695455	9.985598694	10.16	9.633840343		22.7585	9.815337
24.337	9.951616629	9.686560011	10.01602314	10.14686053	9.599173159		22.761	9.787189
24.338	9.920641654	9.726189867	9.986697941	10.12842601	9.641795901		22.7635	9.804939
24.339	9.964859598	9.712374759	9.962777838	10.17735386	9.65521885		22.766	9.818751
24.34	9.925437052	9.696170138	9.96	10.16205624	9.646200963		22.7685	9.837765
24.341	9.948789589	9.674620954	9.9672169	10.14	9.60653671		22.771	9.818573
24.342	9.952268935	9.700155469	9.984424115	10.14267351	9.606138312		22.7735	9.798395
24.343	9.903853646	9.754322578	10.00841269	10.14552996	9.633725533		22.776	9.820802
24.344	9.935970968	9.69066816	10.04349101	10.12819582	9.653559801		22.7785	9.815811
24.345	9.866158437	9.710690269	10.04311848	10.10292023	9.673700705		22.781	9.781281
24.346	9.865777395	9.729643455	9.992310197	10.09115612	9.640913705		22.7835	9.798356
24.347	9.884991722	9.720753733	9.999224802	10.12540742	9.656298484		22.786	9.823143
24.348	9.902497492	9.739242647	10.02614652	10.11233103	9.625498861		22.7885	9.817191
24.349	9.903475013	9.720797907	10.00845553	10.13652036	9.634497389		22.791	9.815723
24.35	9.892277711	9.736392732	9.978473805	10.14	9.595171766		22.7935	9.793489
24.351	9.90188773	9.652518693	9.975402368	10.07799128	9.56055592		22.796	9.808828
24.352	9.88194501	9.710393302	10.00385296	10.09657599	9.623278594		22.7985	9.813972
24.353	9.858021266	9.718730559	10.01385919	10.03787129	9.596766155		22.801	9.833921
24.354	9.847916655	9.691698499	10.0122646	10.05665736	9.620325582		22.8035	9.799894
24.355	9.863923744	9.727821605	9.996129931	10.06889492	9.595363232		22.806	9.810183
24.356	9.842775881	9.681338862	9.963000932	10.12342433	9.651496916		22.8085	9.813942
24.357	9.846162586	9.709552212	9.927684984	10.09434725	9.627158085		22.811	9.831332
24.358	9.900961964	9.69862622	9.959285881	10.05427499	9.634304748		22.8135	9.769967
24.359	9.892667115	9.669098403	9.982280909	10.12146018	9.649890214		22.816	9.801659
24.36	9.907570194	9.650961903	9.985432226	10.13894059	9.594236357		22.8185	9.791555
24.361	9.87371624	9.672952035	9.986851149	10.14	9.57133159		22.821	9.795215
24.362	9.86895503	9.724466336	9.969333264	10.19375313	9.567433311		22.8235	9.818616
24.363	9.857294146	9.623084689	10	10.14619207	9.612904525		22.826	9.810245
24.364	9.87360888	9.680524645	10.00771822	10.14	9.611275918		22.8285	9.826572
24.365	9.854999664	9.691053501	9.981262397	10.09511361	9.607376158		22.831	9.793306
24.366	9.81	9.71	9.931616772	10.08101461	9.657082992		22.8335	9.808229
24.367	9.827493687	9.71	9.953278389	10.08753941	9.631145486		22.836	9.808327
24.368	9.86	9.672427148	9.965251567	10.13272268	9.696988034		22.8385	9.830211
24.369	9.880207902	9.688550317	9.990972948	10.18199314	9.671255212		22.841	9.814887
24.37	9.933928226	9.66424252	10.02975439	10.15594868	9.612554053		22.8435	9.825449
24.371	9.95976768	9.692975303	10.02049595	10.11448895	9.619604559		22.846	9.817158
24.372	9.871206431	9.65261116	10.03924821	10.13757337	9.62		22.8485	9.828777
24.373	9.938818639	9.658738638	10.01026245	10.16551932	9.687132331		22.851	9.805357
24.374	9.959593301	9.705942627	10.01923399	10.16446601	9.632509096		22.8535	9.805926
24.375	9.920951734	9.691184111	9.988930192	10.14891591	9.716335721		22.856	9.832651
24.376	9.929727483	9.708871291	9.951349105	10.10117295	9.652766856		22.8585	9.833852
24.377	9.891228405	9.669397859	9.999184245	10.09222342	9.640402583		22.861	9.790139
24.378	9.899658315	9.664479863	9.970794473	10.12667828	9.64		22.8635	9.806738
24.379	9.871157649	9.655498028	10	10.14	9.630369634		22.866	9.808573
24.38	9.87	9.700834285	10.00134784	10.15116651	9.658926728		22.8685	9.817981
24.381	9.860455437	9.73454619	10.049155	10.1711736	9.573025949		22.871	9.799619
24.382	9.869519499	9.710863402	10.01829578	10.18	9.627997981		22.8735	9.816366
24.383	9.898427759	9.736439581	9.96	10.1912101	9.600966379		22.876	9.820802
24.384	9.824397904	9.676964379	9.961443872	10.1663749	9.66789615		22.8785	9.775311
24.385	9.95182719	9.708480024	10.01029114	10.11198341	9.602018608		22.881	9.816894
24.386	9.894328492	9.73	10.02058703	10.11240981	9.522211965		22.8835	9.818412
24.387	9.843264699	9.744678844	10.03881765	10.13	9.607618432		22.886	9.851405
24.388	9.84	9.720627467	9.99971146	10.13562632	9.61		22.8885	9.799994
24.389	9.867833677	9.680593877	9.99060124	10.15690636	9.629517788		22.891	9.813003
24.39	9.888468149	9.736329597	10.01121075	10.17564459	9.621662959		22.8935	9.801674
24.391	9.89	9.722551278	10.04827276	10.16102778	9.613207339		22.896	9.791409
24.392	9.899173314	9.7	9.98977937	10.14	9.597578046		22.8985	9.818891
24.393	9.918279114	9.703975749	9.994349865	10.14423974	9.639763381		22.901	9.813527
24.394	9.935187611	9.717981588	9.986555068	10.16212324	9.676234755		22.9035	9.829778
24.395	9.946093278	9.734003854	9.98	10.15929873	9.661248809		22.906	9.822033
24.396	9.93370629	9.76004456	10.01358602	10.11570123	9.668786822		22.9085	9.822511
24.397	9.925401222	9.757840268	10.03671286	10.11510964	9.61098434		22.911	9.802429
24.398	9.892433536	9.738217147	10.03328134	10.16133805	9.626517733		22.9135	9.810229
24.399	9.907940544	9.759809813	10.03671759	10.12783538	9.653705801		22.916	9.828668
24.4	9.918306874	9.73403506	10.01313328	10.13296958	9.586965217		22.9185	9.804452
24.401	9.921488805	9.74	10.0134381	10.17137116	9.632051564		22.921	9.787178
24.402	9.960426178	9.735942875	10.02	10.14	9.673670134		22.9235	9.81214
24.403	9.928610253	9.750301768	10.02	10.14436664	9.695381651		22.926	9.807478
24.404	9.89	9.755535913	10.01328384	10.16219026	9.633788736		22.9285	9.807055
24.405	9.89	9.736337272	10.00328147	10.17876635	9.6090775		22.931	9.809935
24.406	9.910319867	9.739532249	10.01345525	10.20119712	9.626351988		22.9335	9.797915
24.407	9.909858751	9.726392866	9.999800205	10.16337706	9.610922161		22.936	9.8222
24.408	9.935007206	9.754091566	9.996728905	10.1355776	9.657373177		22.9385	9.818023
24.409	9.970057512	9.74769214	10.01345601	10.12222812	9.638906605		22.941	9.822945
24.41	9.930410212	9.746454698	10.04021133	10.12776275	9.648391308		22.9435	9.782348
24.411	9.895102953	9.732914524	10.02302903	10.12673916	9.62517183		22.946	9.783382
24.412	9.875412609	9.708880484	10.00325489	10.14099593	9.6		22.9485	9.795275
24.413	9.908230567	9.725154127	10.02022222	10.10100339	9.645039275		22.951	9.806798
24.414	9.916993344	9.693502858	10.00978045	10.07905891	9.642569961		22.9535	9.840758
24.415	9.903170984	9.70197504	10	10.10623039	9.651837269		22.956	9.833886
24.416	9.94	9.71	9.995799147	10.09060751	9.682661122		22.9585	9.80258
24.417	9.935325131	9.711402112	9.993286957	10.10787953	9.64		22.961	9.791156
24.418	9.937809537	9.73	10.01644663	10.11878911	9.619605031		22.9635	9.797972
24.419	9.93115357	9.727832673	10.05657681	10.1903253	9.596328995		22.966	9.795679
24.42	9.877732816	9.692765043	10.05357968	10.16480565	9.671761045		22.9685	9.82142
24.421	9.932571538	9.603629998	10.01671028	10.16879892	9.661568859		22.971	9.797781
24.422	9.873079875	9.655970625	10.00011348	10.13470199	9.617424622		22.9735	9.79934
24.423	9.898015918	9.726213087	9.98	10.09465605	9.697187531		22.976	9.808118
24.424	9.877127628	9.683842185	9.993214164	10.09883628	9.64395863		22.9785	9.795963
24.425	9.854614367	9.728441017	10.01338818	10.15306552	9.684966472		22.981	9.823586
24.426	9.894670263	9.714743276	9.993383442	10.16884454	9.631906598		22.9835	9.808548
24.427	9.84596997	9.763593603	9.976689352	10.15225948	9.602081838		22.986	9.792926
24.428	9.905140409	9.694017292	9.966693595	10.14113607	9.608773644		22.9885	9.785199
24.429	9.852351263	9.736708454	9.976476934	10.15777713	9.584329379		22.991	9.779949
24.43	9.877780138	9.699174411	9.996808977	10.0977628	9.621723457		22.9935	9.801356
24.431	9.851412153	9.692537455	9.979910285	10.09889905	9.589183085		22.996	9.781871
24.432	9.874765505	9.712288145	10.00993748	10.07324869	9.613076768		22.9985	9.800666
24.433	9.93483038	9.638670601	10.01674055	10.11454751	9.62		23.001	9.805958
24.434	9.859388992	9.723917128	9.986682767	10.16467161	9.626194807		23.0035	9.809437
24.435	9.85	9.663523668	9.983319602	10.14319005	9.612084893		23.006	9.817974
24.436	9.854259608	9.707208725	10.00660985	10.14	9.584366508		23.0085	9.831372
24.437	9.925519196	9.77270284	10.04332102	10.12209439	9.649499231		23.011	9.843588
24.438	9.840925641	9.701554208	10.05	10.12896299	9.631589445		23.0135	9.81929
24.439	9.863772066	9.718407835	10.04372169	10.09188564	9.726611573		23.016	9.838898
24.44	9.948029423	9.673983206	10.00068224	10.11047867	9.6817257		23.0185	9.816756
24.441	9.900910207	9.710743796	10.03941468	10.13	9.621999578		23.021	9.754136
24.442	9.926139108	9.708205954	9.980921963	10.09769057	9.639357228		23.0235	9.762279
24.443	9.915790633	9.714571515	9.970141587	10.07539865	9.591547546		23.026	9.808347
24.444	9.883870751	9.72	10.01930462	10.08	9.599702368		23.0285	9.816784
24.445	9.876501196	9.698076334	9.980586241	10.07459308	9.551428776		23.031	9.818144
24.446	9.892920304	9.67535673	9.989855662	10.08084295	9.618082852		23.0335	9.819399
24.447	9.919285371	9.655334621	9.960425905	10.11171903	9.561572008		23.036	9.827722
24.448	9.878973523	9.723437441	9.979740542	10.09742665	9.589191245		23.0385	9.82885
24.449	9.888073311	9.68387294	9.960274186	10.09175557	9.629045101		23.041	9.812269
24.45	9.853305591	9.667363216	9.999460557	10.09909483	9.620236134		23.0435	9.837917
24.451	9.838798676	9.70684769	10.00987739	10.09546172	9.64932652		23.046	9.77951
24.452	9.843767124	9.683073263	10.01	10.08358744	9.581419735		23.0485	9.835875
24.453	9.827610949	9.706995082	10.02976426	10.09739993	9.609369043		23.051	9.78064
24.454	9.875494968	9.668181322	10.01023077	10.13646736	9.531669232		23.0535	9.793268
24.455	9.897741543	9.672255632	9.980368676	10.15547635	9.608424115		23.056	9.805738
24.456	9.95084689	9.69486436	10.00966773	10.11084268	9.678704239		23.0585	9.801925
24.457	9.923425337	9.722307395	10.03967517	10.08093304	9.630866159		23.061	9.812143
24.458	9.88	9.73	9.990529538	10.12836794	9.708709162		23.0635	9.827549
24.459	9.885977022	9.692673284	9.99	10.17097859	9.611494778		23.066	9.809379
24.46	9.901884877	9.709875715	10.04939298	10.15802432	9.659361357		23.0685	9.833538
24.461	9.933631418	9.705030126	10.02032607	10.12899389	9.66		23.071	9.816169
24.462	9.926483401	9.731559371	9.990289582	10.12938244	9.635114452		23.0735	9.802984
24.463	9.968370127	9.720931698	9.973081233	10.13350892	9.581939578		23.076	9.811371
24.464	9.957748572	9.673917538	10.01251499	10.11783738	9.598219442		23.0785	9.79097
24.465	9.902661443	9.65	9.990255685	10.11653876	9.594472864		23.081	9.830231
24.466	9.881488985	9.645957276	9.936884771	10.14218653	9.624755626		23.0835	9.819901
24.467	9.878841405	9.668376452	9.966424329	10.1346697	9.630783387		23.086	9.819302
24.468	9.899121163	9.685611	9.976737694	10.08220699	9.588008899		23.0885	9.827089
24.469	9.877112356	9.67035908	9.98327358	10.08556776	9.608434185		23.091	9.826275
24.47	9.927420402	9.691846115	10.00327177	10.07222525	9.63		23.0935	9.808928
24.471	9.88	9.684087997	9.950226202	10.08223215	9.597884772		23.096	9.808187
24.472	9.892044592	9.698173582	9.900058218	10.09894302	9.625044458		23.0985	9.791998
24.473	9.936050354	9.69366324	9.936547409	10.13450531	9.611280483		23.101	9.818498
24.474	9.931677907	9.702776505	9.999911994	10.15678536	9.60940603		23.1035	9.788906
24.475	9.960963196	9.713080068	10.02665437	10.17772908	9.62		23.106	9.814839
24.476	9.894922926	9.676469546	10.01669983	10.15631968	9.665447013		23.1085	9.796329
24.477	9.947285697	9.683495714	10.04321232	10.1260243	9.696504307		23.111	9.79992
24.478	9.897159715	9.684752268	10.05335852	10.18229602	9.634838157		23.1135	9.808912
24.479	9.93702138	9.728272865	10.00344653	10.18080099	9.65222449		23.116	9.822582
24.48	9.959685748	9.723426626	10.00659826	10.14768341	9.666920123		23.1185	9.809485
24.481	9.91671142	9.716594166	10.02664858	10.14930288	9.67310363		23.121	9.806881
24.482	9.94010034	9.74	10.06328805	10.17533029	9.706254769		23.1235	9.841292
24.483	9.901260327	9.765023902	10.05339991	10.15531203	9.660819878		23.126	9.808838
24.484	9.950514931	9.787467418	10.02002297	10.14	9.682699569		23.1285	9.791621
24.485	9.904618143	9.774178581	9.99666388	10.13293618	9.670917715		23.131	9.79824
24.486	9.923953015	9.765877422	9.969988713	10.10400661	9.64		23.1335	9.804571
24.487	9.885593978	9.735953636	9.988107827	10.08220431	9.633573846		23.136	9.794976
24.488	9.868613154	9.717702232	10.03838495	10.12542164	9.62		23.1385	9.816549
24.489	9.912952468	9.692333265	10.06519752	10.15684636	9.62		23.141	9.824841
24.49	9.877044863	9.718403937	10.02703009	10.18687376	9.603822638		23.1435	9.812091
24.491	9.928105919	9.702422413	10.00512375	10.13625143	9.586202924		23.146	9.818154
24.492	9.880452213	9.730801744	9.964030712	10.16590064	9.603737691		23.1485	9.799043
24.493	9.885882342	9.73833761	9.967904175	10.16101468	9.586305388		23.151	9.801137
24.494	9.89	9.720841408	9.995103089	10.14201109	9.62		23.1535	9.801313
24.495	9.945104022	9.724935112	9.962981751	10.13099641	9.629854423		23.156	9.801741
24.496	9.881704103	9.667406925	9.978952362	10.13900372	9.62699322		23.1585	9.788869
24.497	9.922280403	9.64612789	10.00597298	10.13098815	9.596492217		23.161	9.826706
24.498	9.924518978	9.714423489	10.02298886	10.12096998	9.606733936		23.1635	9.829686
24.499	9.912288621	9.7617568	10.03299123	10.15616048	9.580013603		23.166	9.834896
24.5	9.894641832	9.773709967	10.02802561	10.15095979	9.609957568		23.1685	9.840632
24.501	9.89	9.711819261	10.00299897	10.13188511	9.600078063		23.171	9.803674
24.502	9.928049581	9.72631726	10.00097499	10.13	9.626742463		23.1735	9.810306
24.503	9.871890119	9.693726958	9.98602141	10.1118467	9.64		23.176	9.790938
24.504	9.857530748	9.731883704	10.00602013	10.13717583	9.636621636		23.1785	9.777745
24.505	9.874962404	9.745280757	10.01098367	10.14	9.623206276		23.181	9.793489
24.506	9.887456494	9.696180388	9.999032469	10.1581881	9.627026669		23.1835	9.803981
24.507	9.904853994	9.661929985	10.02603433	10.16	9.636101789		23.186	9.816172
24.508	9.858253109	9.684839899	10.02793774	10.08718145	9.601547495		23.1885	9.802975
24.509	9.898862633	9.728023867	10.00907476	10.08	9.626058233		23.191	9.804799
24.51	9.861355393	9.713364043	10.01216244	10.1438441	9.600668858		23.1935	9.809144
24.511	9.89109063	9.747071297	9.960988528	10.11151046	9.668236867		23.196	9.813117
24.512	9.895471845	9.687119658	9.969589017	10.14373559	9.55287999		23.1985	9.795656
24.513	9.89	9.700059078	9.96046607	10.14740286	9.637859041		23.201	9.783999
24.514	9.871472335	9.657336629	9.902779407	10.13	9.62045249		23.2035	9.782904
24.515	9.86	9.715343931	9.957234808	10.12432375	9.629795427		23.206	9.814754
24.516	9.898818602	9.687128996	10.0267238	10.09154462	9.649595422		23.2085	9.797509
24.517	9.944635367	9.70783251	9.972739501	10.09277253	9.63036159		23.211	9.811913
24.518	9.923806574	9.727577557	10.02722023	10.12709805	9.71839297		23.2135	9.84655
24.519	9.903648769	9.699645556	10.05864448	10.15715551	9.631590154		23.216	9.852502
24.52	9.874899425	9.735597993	10.0122928	10.17573192	9.708758891		23.2185	9.833437
24.521	9.885203505	9.73477856	9.981341292	10.19722316	9.640932678		23.221	9.826972
24.522	9.863661901	9.752842481	9.989546173	10.16978891	9.669636311		23.2235	9.819813
24.523	9.89180193	9.706640198	9.99	10.09971448	9.660119233		23.226	9.81081
24.524	9.904806502	9.697633883	10.00910091	10.11037916	9.610586792		23.2285	9.806102
24.525	9.895644873	9.70765259	10.01955283	10.15733276	9.659571149		23.231	9.796586
24.526	9.935290676	9.679336031	9.981779218	10.14687625	9.610467673		23.2335	9.795666
24.527	9.883009361	9.69303114	9.98	10.12420836	9.63978425		23.236	9.810377
24.528	9.873457278	9.692319579	10.0086798	10.09678006	9.590299839		23.2385	9.812404
24.529	9.869741286	9.713090557	9.962188485	10.10907059	9.639809355		23.241	9.815045
24.53	9.86016454	9.658318319	9.969564672	10.12417675	9.580157284		23.2435	9.807646
24.531	9.853197324	9.71713551	9.989114968	10.0791733	9.599971326		23.246	9.808004
24.532	9.819934402	9.716809853	9.99955941	10.08504911	9.709863077		23.2485	9.782549
24.533	9.86	9.694513253	10	10.11	9.597744024		23.251	9.804621
24.534	9.856746767	9.68350006	9.951604977	10.10509658	9.615515139		23.2535	9.795191
24.535	9.85	9.68502193	9.959947846	10.10332115	9.643159501		23.256	9.778263
24.536	9.840457348	9.706906147	9.957762226	10.11633049	9.636809904		23.2585	9.796406
24.537	9.846337928	9.683339835	9.974460565	10.14425437	9.610218788		23.261	9.834464
24.538	9.913865934	9.64981052	9.99	10.14079234	9.560327845		23.2635	9.818806
24.539	9.862276204	9.672938261	9.97166368	10.07853327	9.599676108		23.266	9.83333
24.54	9.917154377	9.658541509	9.972224503	10.11	9.590184482		23.2685	9.796682
24.541	9.910518336	9.682845427	9.97388315	10.10569687	9.623155461		23.271	9.784376
24.542	9.881688626	9.695711425	9.982246204	10.09861141	9.616718452		23.2735	9.820154
24.543	9.889401978	9.720057427	10.03283546	10.13648596	9.620004559		23.276	9.805215
24.544	9.89	9.7125979	10.10286775	10.16434224	9.656720254		23.2785	9.804996
24.545	9.89	9.688934243	10.0686979	10.18	9.663321417		23.281	9.79778
24.546	9.936537669	9.748665497	10.03	10.182195	9.673381016		23.2835	9.811293
24.547	9.875214075	9.729633048	10.03	10.19	9.63306014		23.286	9.824905
24.548	9.888475067	9.720474808	10.03613732	10.18335369	9.656976023		23.2885	9.807148
24.549	9.945226848	9.746889265	10.00319868	10.16887602	9.646369128		23.291	9.834919
24.55	9.913320437	9.747525197	9.986138194	10.20223368	9.636734591		23.2935	9.786173
24.551	9.973947149	9.739284239	9.99	10.21223505	9.680499713		23.296	9.791986
24.552	9.907266948	9.730784642	9.977706413	10.21326071	9.632349209		23.2985	9.823055
24.553	9.918130409	9.765585537	9.97	10.16963014	9.613553912		23.301	9.78568
24.554	9.92	9.711416478	9.982283064	10.1	9.579267002		23.3035	9.809558
24.555	9.893039085	9.68540338	9.983856099	10.09544594	9.580381748		23.306	9.825533
24.556	9.881056556	9.712245006	10.02298091	10.09591094	9.610407761		23.3085	9.809149
24.557	9.799829766	9.703302739	10.06228957	10.15686269	9.63713612		23.311	9.804144
24.558	9.860914845	9.686506609	10.02079193	10.16839061	9.654220983		23.3135	9.803225
24.559	9.843514092	9.642741986	9.984758622	10.12	9.646767129		23.316	9.804905
24.56	9.892711602	9.69330922	9.995200506	10.12	9.639920568		23.3185	9.797463
24.561	9.87372532	9.741344452	10.01160565	10.0933776	9.666672113		23.321	9.807798
24.562	9.877282875	9.760674628	9.995595375	10.08111448	9.64		23.3235	9.786536
24.563	9.91461892	9.763049927	10.02397825	10.10668395	9.613207402		23.326	9.800501
24.564	9.89959386	9.67776668	10.03475299	10.15451892	9.583573218		23.3285	9.813902
24.565	9.86	9.77426307	9.97	10.15108708	9.62662052		23.331	9.830266
24.566	9.850056959	9.702184512	9.981228619	10.14108686	9.626775937		23.3335	9.812239
24.567	9.869592606	9.73	10.00719486	10.18465057	9.646786467		23.336	9.833121
24.568	9.9	9.726998881	10.00281189	10.13635809	9.642974448		23.3385	9.808769
24.569	9.914589214	9.693806671	10.00719012	10.10315165	9.61		23.341	9.78776
24.57	9.925172131	9.73459328	9.98591689	10.1	9.585973924		23.3435	9.798672
24.571	9.895981851	9.674695962	9.966887735	10.11791752	9.577958154		23.346	9.805061
24.572	9.898614275	9.726858869	10.00717582	10.16483426	9.660387855		23.3485	9.79992
24.573	9.911062152	9.691611104	10.01130618	10.14304509	9.648729543		23.351	9.815205
24.574	9.899399756	9.709184209	10.04282892	10.15799024	9.624759443		23.3535	9.812034
24.575	9.87734294	9.702452983	10.03302926	10.18698577	9.658723205		23.356	9.804443
24.576	9.84463071	9.731655775	9.99565296	10.17199323	9.620979776		23.3585	9.836279
24.577	9.863774605	9.742524596	9.998667241	10.15199297	9.645977966		23.361	9.785048
24.578	9.870896915	9.670209891	9.989818562	10.07783462	9.62		23.3635	9.81657
24.579	9.887128882	9.771381213	10.02863696	10.14224628	9.630586099		23.366	9.824353
24.58	9.915512113	9.6826188	10.00284313	10.11387645	9.641084329		23.3685	9.806559
24.581	9.927791165	9.71	10.0128455	10.11903905	9.622873513		23.371	9.811138
24.582	9.919138411	9.71	10.0176028	10.08380726	9.639570286		23.3735	9.807734
24.583	9.897509513	9.71	10.0116403	10.11818431	9.570659383		23.376	9.815518
24.584	9.92869938	9.68661665	10.02855048	10.09269309	9.659318866		23.3785	9.819124
24.585	9.909803614	9.627914647	10.03915413	10.09815608	9.580387687		23.381	9.804525
24.586	9.880866116	9.684418182	10.04	10.11435528	9.620098896		23.3835	9.811348
24.587	9.881189472	9.665298113	10.06747914	10.0873846	9.630110551		23.386	9.816506
24.588	9.814028521	9.664922738	9.987623624	10.09265194	9.640411421		23.3885	9.816011
24.589	9.862313361	9.69243971	9.998327233	10.12701635	9.678118511		23.391	9.800202
24.59	9.89	9.692506522	10.00916682	10.12295625	9.54109232		23.3935	9.813799
24.591	9.89280781	9.735027194	10.00083081	10.14983269	9.620474841		23.396	9.801332
24.592	9.928665263	9.697443449	9.972485319	10.15150241	9.650339975		23.3985	9.798347
24.593	9.916327848	9.732669158	9.960826071	10.14712595	9.669655587		23.401	9.789145
24.594	10.00283592	9.719879338	10.01500279	10.16	9.649612177		23.4035	9.824204
24.595	9.892723532	9.717546296	10.01084049	10.14283641	9.630411165		23.406	9.818349
24.596	9.937890197	9.735104505	9.991641209	10.15292713	9.648752762		23.4085	9.807319
24.597	9.896280686	9.732446694	9.999183406	10.16425482	9.591606795		23.411	9.820438
24.598	9.823522446	9.775416898	10.02755733	10.14273705	9.659275743		23.4135	9.825367
24.599	9.899170266	9.752047207	9.984059278	10.12423655	9.629493914		23.416	9.820459
24.6	9.882224187	9.755208045	10.02595257	10.11422742	9.609489654		23.4185	9.819166
24.601	9.939327099	9.699140244	9.965649821	10.13890859	9.589732683		23.421	9.814879
24.602	9.92	9.687623755	9.996707592	10.13110354	9.581153401		23.4235	9.841776
24.603	9.918892215	9.697629556	10	10.08683373	9.62		23.426	9.82375
24.604	9.87951576	9.707645886	9.944800059	10.05840495	9.62		23.4285	9.807904
24.605	9.859604443	9.748258216	10.02282123	10.05	9.597267985		23.431	9.821009
24.606	9.840163195	9.682032069	10.08451193	10.06459142	9.604412869		23.4335	9.815619
24.607	9.850901176	9.721192803	10.0490545	10.09672354	9.602781688		23.436	9.81184
24.608	9.919168616	9.77415941	10.06044538	10.1391918	9.585539623		23.4385	9.814141
24.609	9.840152418	9.735676487	10.07264979	10.16768753	9.644983639		23.441	9.807695
24.61	9.865704767	9.73	10.03099997	10.1646186	9.633807903		23.4435	9.816644
24.611	9.87	9.721320077	9.998398453	10.16384634	9.656279098		23.446	9.785849
24.612	9.901928457	9.723056971	9.978402113	10.11	9.619176948		23.4485	9.786209
24.613	9.881893355	9.718189537	9.941022414	10.11	9.59272315		23.451	9.810366
24.614	9.80946781	9.694378785	9.943197925	10.11939241	9.59		23.4535	9.786635
24.615	9.855383278	9.695614546	9.98897231	10.14061105	9.553483363		23.456	9.791309
24.616	9.862515864	9.711954469	10.01	10.10530257	9.576539482		23.4585	9.810474
24.617	9.846206566	9.709186362	10.02162158	10.09941258	9.568026783		23.461	9.800342
24.618	9.868541648	9.683252261	10.00674737	10.12529663	9.64072854		23.4635	9.822711
24.619	9.892294914	9.708859255	9.972553417	10.11712835	9.655313017		23.466	9.795892
24.62	9.918345407	9.702259553	9.965817897	10.13284425	9.620559711		23.4685	9.819236
24.621	9.881373133	9.69335185	9.987460798	10.0980161	9.602625411		23.471	9.820169
24.622	9.880229494	9.692148968	9.982532095	10.0792696	9.6		23.4735	9.831273
24.623	9.875938924	9.696836487	9.999154176	10.14962986	9.629593372		23.476	9.817858
24.624	9.901864796	9.73	10.02	10.17270465	9.610388732		23.4785	9.80934
24.625	9.894323392	9.711998464	10.03167949	10.15975392	9.68161468		23.481	9.805306
24.626	9.887734552	9.703534315	10.02831578	10.17534504	9.650528209		23.4835	9.822192
24.627	9.935226375	9.692865042	10.00248407	10.14229592	9.63		23.486	9.822857
24.628	9.924970873	9.691703129	10.00751055	10.17259505	9.642629514		23.4885	9.814684
24.629	9.929038829	9.73	10.03979396	10.14572116	9.654870572		23.491	9.823977
24.63	9.926907272	9.725465188	10.03219888	10.13233857	9.668102963		23.4935	9.823405
24.631	9.932931461	9.715278276	9.975167252	10.15815748	9.651584905		23.496	9.847419
24.632	9.921529929	9.763166962	9.962423903	10.16	9.650693049		23.4985	9.830681
24.633	9.895810932	9.779511803	9.97	10.16	9.69365155		23.501	9.855865
24.634	9.89	9.694243741	9.987017456	10.13208856	9.678189789		23.5035	9.842145
24.635	9.904576415	9.721352571	10.03271427	10.12068775	9.665394801		23.506	9.816869
24.636	9.945610249	9.655459916	10.01	10.13866143	9.625887257		23.5085	9.825294
24.637	9.89808438	9.708815485	9.997859137	10.14934052	9.657047488		23.511	9.805545
24.638	9.924040467	9.77447954	9.969731899	10.12203494	9.672988536		23.5135	9.776631
24.639	9.9	9.727774159	10.01464282	10.15735249	9.648857477		23.516	9.805678
24.64	9.901915428	9.711106201	10.05268685	10.15065208	9.669319424		23.5185	9.818391
24.641	9.904376098	9.723351766	10.03	10.16867675	9.627561177		23.521	9.822872
24.642	9.900329932	9.743230141	10.03245002	10.17935554	9.605844306		23.5235	9.807023
24.643	9.9718822	9.697967583	10.04980955	10.1238081	9.6		23.526	9.80732
24.644	9.89	9.756575319	10.06527146	10.16682543	9.612508261		23.5285	9.813731
24.645	9.8865477	9.72536338	10.01508575	10.19812075	9.60911004		23.531	9.794779
24.646	9.864900479	9.692309675	9.997542962	10.19062666	9.596789263		23.5335	9.787819
24.647	9.843330513	9.704082089	9.99	10.15243503	9.60738983		23.536	9.776838
24.648	9.850215965	9.665973183	9.994928467	10.10299508	9.606877945		23.5385	9.781274
24.649	9.814364797	9.71	9.997666987	10.10941012	9.638457373		23.541	9.784853
24.65	9.885320166	9.716083728	9.969875887	10.072323	9.641525008		23.5435	9.820237
24.651	9.863030811	9.7563166	9.990114637	10.07	9.63		23.546	9.81591
24.652	9.875582989	9.718872564	9.967406317	10.10774556	9.590629285		23.5485	9.82402
24.653	9.851436317	9.649849121	9.977707311	10.11	9.529994301		23.551	9.81007
24.654	9.858606831	9.724219101	9.94	10.08603103	9.570546529		23.5535	9.814595
24.655	9.843207073	9.757983197	9.941312886	10.14587504	9.584467245		23.556	9.785081
24.656	9.805301308	9.69639816	9.95857323	10.1436757	9.660570283		23.5585	9.782137
24.657	9.841091031	9.695183437	9.950815259	10.13210216	9.666510533		23.561	9.79329
24.658	9.849458299	9.7	9.959178746	10.14606445	9.608251388		23.5635	9.809529
24.659	9.898125215	9.684782746	10.00590147	10.13786138	9.578273986		23.566	9.791299
24.66	9.894699269	9.702874745	10.04673065	10.1421655	9.552891844		23.5685	9.826427
24.661	9.928093505	9.648893243	10.01325987	10.13780057	9.602398669		23.571	9.835165
24.662	9.902067508	9.729442189	9.991625197	10.1177823	9.643057721		23.5735	9.814187
24.663	9.90508874	9.737018639	10.00837954	10.13447193	9.686263209		23.576	9.843382
24.664	9.879940618	9.714656984	9.99161572	10.1010809	9.629375326		23.5785	9.842959
24.665	9.877467811	9.725349775	9.980805491	10.07612237	9.621883409		23.581	9.818939
24.666	9.88	9.691581915	10.02603042	10.09838776	9.645461174		23.5835	9.83273
24.667	9.857847871	9.718396564	10.01159991	10.11	9.587160219		23.586	9.820096
24.668	9.879385366	9.668575617	10.01921083	10.11	9.683365305		23.5885	9.802871
24.669	9.838747868	9.680747122	10.02	10.10385336	9.589316001		23.591	9.773303
24.67	9.892898275	9.68229446	9.946342817	10.11845575	9.583436236		23.5935	9.801898
24.671	9.876512026	9.726267069	9.94	10.1546442	9.62505084		23.596	9.817393
24.672	9.845564245	9.732272329	9.99532656	10.16382982	9.559298985		23.5985	9.822843
24.673	9.854343465	9.645018981	9.972357255	10.16	9.552166572		23.601	9.795692
24.674	9.86	9.674178547	10.05302551	10.12906961	9.588074745		23.6035	9.814974
24.675	9.888347633	9.635944472	9.986174394	10.1223628	9.686213479		23.606	9.779057
24.676	9.857643698	9.697396409	10.02615285	10.15474687	9.635391768		23.6085	9.799129
24.677	9.868110962	9.696734352	9.974602365	10.15141245	9.622271417		23.611	9.784539
24.678	9.831096807	9.696537265	9.985950446	10.1240215	9.634733684		23.6135	9.793722
24.679	9.865588582	9.7	9.976865047	10.09848415	9.580953333		23.616	9.81289
24.68	9.89	9.687087774	9.994048283	10.09342968	9.604327649		23.6185	9.803723
24.681	9.855584143	9.708784905	9.985886223	10.13810715	9.582939848		23.621	9.800926
24.682	9.887031363	9.751359023	9.95793043	10.15186545	9.622003584		23.6235	9.811195
24.683	9.902175346	9.748663086	10.01025104	10.13272065	9.64		23.626	9.830592
24.684	9.908365228	9.738287013	10.02594596	10.15091913	9.684672351		23.6285	9.809903
24.685	9.924889304	9.696952093	9.991946269	10.1635665	9.655360993		23.631	9.788851
24.686	9.87040864	9.697436261	9.961927215	10.1145039	9.602729774		23.6335	9.814338
24.687	9.872856203	9.711257221	9.95	10.11101771	9.649807553		23.636	9.79182
24.688	9.850201551	9.708736158	9.956035035	10.14	9.610137102		23.6385	9.810332
24.689	9.896848722	9.706896391	9.96	10.14	9.642498053		23.641	9.829789
24.69	9.936674073	9.698766615	10.00230617	10.14277181	9.644971802		23.6435	9.852354
24.691	9.903392867	9.714399979	10.01189788	10.14722351	9.632474024		23.646	9.80981
24.692	9.893268983	9.742055165	10.01206902	10.14	9.599848588		23.6485	9.835839
24.693	9.919387005	9.752346956	10.00791831	10.13720082	9.55980108		23.651	9.835465
24.694	9.95362037	9.72558244	9.987901472	10.13	9.640739282		23.6535	9.815275
24.695	9.924208053	9.72887727	10.02839628	10.12436514	9.662426516		23.656	9.810579
24.696	9.911892637	9.717768209	10.01161637	10.11282221	9.66		23.6585	9.811583
24.697	9.935286781	9.721124137	10.02840258	10.10580742	9.622013811		23.661	9.819887
24.698	9.898350526	9.75108528	10.02973654	10.07568961	9.617609115		23.6635	9.801144
24.699	9.936980085	9.73553605	9.967614575	10.09	9.62		23.666	9.824631
24.7	9.93	9.725539452	9.97638096	10.09571755	9.62		23.6685	9.800503
24.701	9.915305444	9.704866758	9.9947629	10.11	9.648943219		23.671	9.813903
24.702	9.862666469	9.703097137	10.00548245	10.11455961	9.660944587		23.6735	9.82572
24.703	9.851522639	9.773504207	10.01259019	10.15785171	9.624168499		23.676	9.809454
24.704	9.915880119	9.72328106	9.978699419	10.1790249	9.638360753		23.6785	9.837132
24.705	9.898991608	9.74558545	10.00871911	10.13243965	9.662564196		23.681	9.804338
24.706	9.956532153	9.712211591	10.0241909	10.09187901	9.68		23.6835	9.801755
24.707	9.922139	9.73558425	10.01582221	10.16631879	9.658919964		23.686	9.815455
24.708	9.92	9.772112556	10.02128085	10.16045102	9.668012945		23.6885	9.806694
24.709	9.910678943	9.714511324	10.00582333	10.12176754	9.681932149		23.691	9.797917
24.71	9.891445608	9.737569853	10.01707888	10.13911538	9.655475304		23.6935	9.784396
24.711	9.964009123	9.64799547	10.01584698	10.10169617	9.664418909		23.696	9.806058
24.712	9.933130779	9.712324245	10.0153707	10.1	9.647084484		23.6985	9.801353
24.713	9.957548165	9.735865884	10.00047713	10.12878395	9.661445462		23.701	9.815967
24.714	9.914350611	9.772901711	10.04708232	10.15881135	9.65		23.7035	9.830382
24.715	9.891794687	9.717629429	10.04	10.10238012	9.654311023		23.706	9.830197
24.716	9.917152605	9.703585435	10.03414347	10.11924334	9.629769931		23.7085	9.8104
24.717	9.929032451	9.720411254	10.00824918	10.13926237	9.611623884		23.711	9.829458
24.718	9.857929512	9.658529143	9.98	10.13035968	9.631326692		23.7135	9.820454
24.719	9.921730017	9.721228275	9.985879009	10.15894835	9.624348531		23.716	9.816728
24.72	9.858626298	9.73246358	9.997065187	10.12144278	9.621287897		23.7185	9.79248
24.721	9.858894946	9.747499276	9.98706868	10.16833525	9.588144866		23.721	9.80556
24.722	9.913168801	9.724984317	9.971232578	10.13136986	9.581970808		23.7235	9.817617
24.723	9.911181935	9.695094885	9.958795762	10.12034367	9.606237371		23.726	9.821716
24.724	9.962693794	9.722410607	9.965092516	10.15866046	9.6		23.7285	9.817107
24.725	9.847409397	9.663273576	9.929523744	10.11114016	9.60672548		23.731	9.809914
24.726	9.882338788	9.684478563	10.01407462	10.14039715	9.663425008		23.7335	9.831944
24.727	9.872622905	9.70577165	10.02	10.12885628	9.68423803		23.736	9.844906
24.728	9.904615854	9.717898994	9.982822112	10.09754162	9.642303935		23.7385	9.797161
24.729	9.91	9.648951663	10.00791632	10.11497308	9.653189818		23.741	9.78506
24.73	9.88114976	9.645802205	10.0006915	10.11748017	9.606781845		23.7435	9.764632
24.731	9.875150636	9.626334525	10	10.12252557	9.658848946		23.746	9.797194
24.732	9.854925677	9.683145692	9.962747028	10.12372554	9.651162931		23.7485	9.793344
24.733	9.849856122	9.676263465	9.950684388	10.15140517	9.658825192		23.751	9.79939
24.734	9.865160619	9.654149359	9.95	10.13853629	9.646443501		23.7535	9.813591
24.735	9.884383136	9.713490999	9.968622079	10.12	9.627138511		23.756	9.806643
24.736	9.910245415	9.674423571	9.988625439	10.10741057	9.673953851		23.7585	9.805124
24.737	9.880629165	9.683797856	10.00864883	10.1126077	9.626363052		23.761	9.801067
24.738	9.874424375	9.650341966	10.01932746	10.12	9.596327421		23.7635	9.80442
24.739	9.870905836	9.663845624	9.964021037	10.12	9.579898457		23.766	9.810242
24.74	9.883172701	9.67	10.01599318	10.12	9.648742053		23.7685	9.810624
24.741	9.90588688	9.701890807	9.982699039	10.10730654	9.633650881		23.771	9.826301
24.742	9.89	9.741935025	10.02668135	10.1	9.596395712		23.7735	9.828554
24.743	9.913129769	9.702079057	10.03	10.14449156	9.637450295		23.776	9.825401
24.744	9.917119771	9.69	9.983341635	10.19543113	9.629059123		23.7785	9.804087
24.745	9.89	9.666075317	10.05459774	10.18453234	9.683506849		23.781	9.810946
24.746	9.86744273	9.771831636	10.02265701	10.14447028	9.638680791		23.7835	9.835835
24.747	9.90261357	9.743950751	10.00132244	10.11720964	9.632261828		23.786	9.788996
24.748	9.93124485	9.705939751	9.99065885	10.11640432	9.649274363		23.7885	9.785447
24.749	9.87	9.708023114	10.02737408	10.09309795	9.633488649		23.791	9.828333
24.75	9.88745756	9.68225495	10.01415951	10.08159463	9.64594155		23.7935	9.807852
24.751	9.905681465	9.720059567	9.951334789	10.10860235	9.610027087		23.796	9.831312
24.752	9.891432098	9.726019894	9.943882505	10.12711204	9.648062822		23.7985	9.799874
24.753	9.865692367	9.728922842	9.965972995	10.1315715	9.619888264		23.801	9.789912
24.754	9.856129763	9.721235903	9.981938791	10.16871863	9.593931552		23.8035	9.811232
24.755	9.916402601	9.655337607	10.00792112	10.17547328	9.598030041		23.806	9.814442
24.756	9.87	9.649797037	10.00805174	10.12544854	9.624162259		23.8085	9.846184
24.757	9.868697937	9.669828975	10.01194494	10.10755909	9.654137154		23.811	9.805297
24.758	9.853691304	9.714479913	10.03194968	10.15293272	9.651932132		23.8135	9.834691
24.759	9.911685592	9.730253525	10.05195442	10.16293772	9.666151067		23.816	9.805719
24.76	9.9347272	9.714947789	10.06	10.16409217	9.661914514		23.8185	9.799792
24.761	9.84394157	9.705138627	10.0480361	10.15	9.619513185		23.821	9.841131
24.762	9.916796417	9.709859382	10.02204705	10.15	9.674873919		23.8235	9.802954
24.763	9.851238109	9.73	10.03394675	10.15	9.608869962		23.826	9.806744
24.764	9.880359664	9.700048322	10.04401094	10.1559809	9.703835749		23.8285	9.775363
24.765	9.889312653	9.700018035	10.05797428	10.16700341	9.640406422		23.831	9.804306
24.766	9.872320536	9.684918431	10.04006097	10.14799313	9.628148599		23.8335	9.799338
24.767	9.947615647	9.680120821	9.984047064	10.12602967	9.654402666		23.836	9.821843
24.768	9.861544264	9.735078595	9.977977621	10.14301698	9.627502988		23.8385	9.801969
24.769	9.928511798	9.755037189	10.0139876	10.13182513	9.676813024		23.841	9.826099
24.77	9.850151441	9.754961757	10.04799182	10.08392166	9.633243724		23.8435	9.82985
24.771	9.860116975	9.739891111	10.03601744	10.07302531	9.661871707		23.846	9.828646
24.772	9.869907726	9.714804221	9.996007962	10.09806303	9.66888279		23.8485	9.799476
24.773	9.860288161	9.682589538	9.995229388	10.15010956	9.640720454		23.851	9.843378
24.774	9.909895047	9.665936958	9.999173215	10.17348058	9.615168237		23.8535	9.818704
24.775	9.830091915	9.670666566	9.990380468	10.11425494	9.61484364		23.856	9.792437
24.776	9.959401198	9.641228876	10.0122231	10.11929005	9.629711035		23.8585	9.780214
24.777	9.885293565	9.682437351	10.00032975	10.10140164	9.615663029		23.861	9.809618
24.778	9.889953321	9.648100183	10.03776115	10.1	9.624154898		23.8635	9.833165
24.779	9.935749621	9.655191787	10.05485081	10.16522214	9.630682429		23.866	9.829887
24.78	9.912580338	9.712417114	10.02968183	10.14202026	9.614693769		23.8685	9.788948
24.781	9.909475619	9.689574401	10.01034698	10.14	9.620170196		23.871	9.829855
24.782	9.894826216	9.73	10.02191	10.10262061	9.595234429		23.8735	9.852423
24.783	9.922486661	9.728073011	9.97	10.10934464	9.599714624		23.876	9.794027
24.784	9.902027326	9.725814131	9.980385758	10.11	9.600218086		23.8785	9.833911
24.785	9.871513853	9.746105698	10.01259621	10.12870708	9.629624099		23.881	9.827091
24.786	9.891447647	9.747533839	10.01221869	10.16752057	9.640205705		23.8835	9.809955
24.787	9.905693516	9.802439137	9.99	10.12304743	9.629916983		23.886	9.810937
24.788	9.93829466	9.741761807	9.995211832	10.14817077	9.645005878		23.8885	9.821075
24.789	9.909380867	9.766463745	10.01521657	10.14059181	9.594930576		23.891	9.836351
24.79	9.903538585	9.67196437	10.03521609	10.15879823	9.615129482		23.8935	9.821197
24.791	9.896668918	9.687901699	10.04479915	10.1694259	9.639887858		23.896	9.827231
24.792	9.886528732	9.706094645	10.01181406	10.16056382	9.64524884		23.8985	9.800533
24.793	9.883585548	9.659967733	9.962607762	10.16	9.62947522		23.901	9.779969
24.794	9.848234285	9.696014853	9.985660787	10.1410911	9.588613938		23.9035	9.790208
24.795	9.873254759	9.69415165	10.0169375	10.10214567	9.605602672		23.906	9.807094
24.796	9.904622361	9.73438242	9.975586718	10.10946325	9.623000113		23.9085	9.801428
24.797	9.857261321	9.660739236	9.96	10.12627465	9.629535467		23.911	9.819189
24.798	9.841233607	9.686105083	9.96	10.11679969	9.579040862		23.9135	9.81076
24.799	9.886392547	9.740894057	10.04245779	10.12794624	9.619369189		23.916	9.801955
24.8	9.894268223	9.69903051	10.06832869	10.15198651	9.576836206		23.9185	9.811536
24.801	9.901814664	9.724023878	9.996666278	10.16599838	9.665372677		23.921	9.818424
24.802	9.904859395	9.661863809	9.962520226	10.13999243	9.636888252		23.9235	9.822001
24.803	9.851341218	9.718224627	9.996682497	10.11398734	9.629447723		23.926	9.825691
24.804	9.90682882	9.721469398	10.02749397	10.12805928	9.672101742		23.9285	9.807471
24.805	9.886897987	9.711459813	10.0025289	10.12194331	9.639580533		23.931	9.826502
24.806	9.876053583	9.769918611	9.990832271	10.11603008	9.675644856		23.9335	9.807239
24.807	9.904146792	9.702849334	9.953352926	10.12603714	9.604866242		23.936	9.793178
24.808	9.878623528	9.707166701	9.977489898	10.11187306	9.63162558		23.9385	9.784134
24.809	9.915973291	9.658485084	10.00749701	10.11810004	9.636721808		23.941	9.776914
24.81	9.839567042	9.744644701	10.02831776	10.14207324	9.626617483		23.9435	9.808259
24.811	9.896025516	9.71691743	9.993358372	10.13791266	9.646844002		23.946	9.806331
24.812	9.868701081	9.718627569	10.01746087	10.10580461	9.593384701		23.9485	9.83332
24.813	9.865057342	9.694084131	9.983452514	10.10817394	9.646520283		23.951	9.826493
24.814	9.893851242	9.672735175	10.00741254	10.12606711	9.586787366		23.9535	9.819329
24.815	9.857171006	9.773896576	10.08304602	10.14824699	9.625126156		23.956	9.827791
24.816	9.904197081	9.677266777	10.0170878	10.14171386	9.639676427		23.9585	9.818676
24.817	9.869008	9.677365682	10.01911462	10.14829525	9.602127307		23.961	9.804665
24.818	9.929096742	9.67131479	10.02	10.14167073	9.652695354		23.9635	9.800146
24.819	9.841045786	9.678703653	10.03820052	10.11163166	9.610769571		23.966	9.801287
24.82	9.85	9.68	10.04	10.11031441	9.635395616		23.9685	9.78756
24.821	9.84706407	9.669575458	10.04629093	10.12366786	9.598850099		23.971	9.806992
24.822	9.829530807	9.701824905	10.03866706	10.11932995	9.614700871		23.9735	9.80763
24.823	9.916326013	9.692847491	10.00732465	10.08465603	9.570488083		23.976	9.844261
24.824	9.884486868	9.660510955	10.01266216	10.06731155	9.6343905		23.9785	9.878948
24.825	9.935072737	9.701596063	10.01866151	10.0734879	9.666554976		23.981	9.857271
24.826	9.901196095	9.724722391	10.05540756	10.12624029	9.595395715		23.9835	9.809959
24.827	9.934176791	9.72	10.07298208	10.16457373	9.679614904		23.986	9.80195
24.828	9.898720957	9.6671499	10.00891277	10.14457004	9.675060643		23.9885	9.800354
24.829	9.91649146	9.673001942	9.975683052	10.14362057	9.645049962		23.991	9.790708
24.83	9.886401541	9.714693451	10.00274168	10.17453897	9.623329584		23.9935	9.770736
24.831	9.956695216	9.741937558	10.04275116	10.14905954	9.611659591		23.996	9.780762
24.832	9.939638944	9.780666649	10.06	10.11725123	9.685230872		23.9985	9.80007
24.833	9.92	9.763274713	10.05431316	10.1182602	9.691627496		24.001	9.796862
24.834	9.89865846	9.750700133	10.03294531	10.15383507	9.723504019		24.0035	9.811481
24.835	9.861649337	9.733214108	10.03136317	10.19	9.629264172		24.006	9.836174
24.836	9.878207419	9.715367508	10.04	10.19	9.635224404		24.0085	9.809408
24.837	9.882978656	9.666260699	10.03431368	10.1872156	9.623159977		24.011	9.795973
24.838	9.94290765	9.6846845	9.99020938	10.17442737	9.594704334		24.0135	9.796295
24.839	9.91435876	9.734593961	9.97706023	10.15440351	9.59843533		24.016	9.793028
24.84	9.903841142	9.724582906	9.995689113	10.13155626	9.549427291		24.0185	9.813498
24.841	9.944395541	9.725422725	10.01139436	10.11281808	9.607567723		24.021	9.805901
24.842	9.898365735	9.686522903	10.02	10.12281285	9.552324829		24.0235	9.827915
24.843	9.890450459	9.709892933	10.02570052	10.1158901	9.597383731		24.026	9.817937
24.844	9.89322454	9.743646066	9.973014107	10.07761891	9.62		24.0285	9.828121
24.845	9.869787044	9.720710262	9.944543261	10.07492356	9.635270352		24.031	9.819341
24.846	9.853290222	9.716407973	9.956680701	10.12678436	9.598930958		24.0335	9.84588
24.847	9.889990923	9.73	9.95	10.14875827	9.611425374		24.036	9.820707
24.848	9.876847346	9.708544708	9.96877382	10.15938765	9.644397914		24.0385	9.826332
24.849	9.8543499	9.651522791	10.03583913	10.10361932	9.625122535		24.041	9.834717
24.85	9.854182134	9.717114171	10.02208489	10.11881183	9.624865588		24.0435	9.793716
24.851	9.856829851	9.685095752	10.01533379	10.12	9.589091358		24.046	9.811973
24.852	9.868813389	9.737840253	9.96	10.15773446	9.622017991		24.0485	9.813004
24.853	9.894495095	9.73	9.96	10.12226448	9.638601056		24.051	9.815194
24.854	9.872265589	9.73655212	9.974701265	10.1294519	9.63102946		24.0535	9.794949
24.855	9.909086353	9.744595032	10.0216214	10.14888539	9.665178976		24.056	9.813752
24.856	9.912058682	9.698824684	9.985801763	10.17838052	9.680401749		24.0585	9.811035
24.857	9.878887937	9.718886017	9.974218777	10.15161884	9.663938308		24.061	9.814779
24.858	9.894149727	9.697808591	9.98155297	10.15	9.613876738		24.0635	9.812527
24.859	9.900164181	9.753288615	9.954228254	10.14051189	9.62665248		24.066	9.794186
24.86	9.932966636	9.725503634	9.984815471	10.16849174	9.63900628		24.0685	9.797891
24.861	9.901194851	9.712261499	10.04211675	10.14153778	9.656781846		24.071	9.813863
24.862	9.935504957	9.715443973	10.04155506	10.14949551	9.69		24.0735	9.831735
24.863	9.93366548	9.709125385	10.00153712	10.15	9.652978313		24.076	9.819528
24.864	9.911487443	9.712491193	9.982755835	10.14049572	9.641202758		24.0785	9.807673
24.865	9.935342329	9.640751848	10.03212622	10.14	9.665312566		24.081	9.781653
24.866	9.847886286	9.703026471	10.02301733	10.13047748	9.656565744		24.0835	9.801439
24.867	9.87	9.684671128	9.96639924	10.13954072	9.63408357		24.086	9.810001
24.868	9.864900653	9.70195878	9.991797516	10.13046875	9.627247283		24.0885	9.82779
24.869	9.862538196	9.712273182	10.00044528	10.14648997	9.654479778		24.091	9.80346
24.87	9.882723166	9.772528884	10.01772053	10.15685445	9.626296098		24.0935	9.816166
24.871	9.854184715	9.753690654	9.95928282	10.11552153	9.604408516		24.096	9.829332
24.872	9.920454904	9.723657491	9.958683609	10.09636049	9.58		24.0985	9.804482
24.873	9.898128523	9.676040546	9.986035849	10.14460647	9.597005243		24.101	9.81262
24.874	9.925679586	9.634788219	9.972658014	10.16362127	9.647132228		24.1035	9.810704
24.875	9.865439592	9.691697998	10.00472286	10.14084726	9.565210687		24.106	9.796353
24.876	9.86	9.664699783	10.0013069	10.15559912	9.628084872		24.1085	9.796947
24.877	9.878061937	9.756906476	10.01739354	10.17641251	9.62		24.111	9.797194
24.878	9.853010847	9.699533162	9.985203437	10.19284329	9.623877811		24.1135	9.789773
24.879	9.876885402	9.751789312	10.01477127	10.19356922	9.643917687		24.116	9.816401
24.88	9.897854434	9.724607519	9.976530604	10.14492061	9.661968752		24.1185	9.772449
24.881	9.908883749	9.640257062	9.996088745	10.1135574	9.660137012		24.121	9.820216
24.882	9.918856906	9.665485524	10.04349309	10.11	9.631906848		24.1235	9.798421
24.883	9.92	9.67	9.980392107	10.14231889	9.672014594		24.126	9.78233
24.884	9.911221119	9.732176606	9.935186577	10.14706005	9.637991771		24.1285	9.784215
24.885	9.831222545	9.722228683	9.9996458	10.12704884	9.636060316		24.131	9.831711
24.886	9.924636563	9.728913426	10.02741619	10.10703057	9.666095947		24.1335	9.791606
24.887	9.879204092	9.703246793	10.02128082	10.10649385	9.696125453		24.136	9.801064
24.888	9.921903275	9.691063356	10.02872283	10.12301898	9.701569943		24.1385	9.831597
24.889	9.93	9.77053886	10.01258443	10.1430312	9.63348083		24.141	9.830847
24.89	9.869930353	9.726348403	10.01870757	10.09788215	9.648991625		24.1435	9.803475
24.891	9.936921149	9.746906426	10.00258012	10.10256933	9.598383991		24.146	9.799611
24.892	9.873390106	9.682183448	9.963177054	10.09814078	9.648414295		24.1485	9.833628
24.893	9.910865759	9.69630272	9.955940188	10.07205761	9.626546062		24.151	9.802085
24.894	9.860898701	9.714605966	9.970583511	10.06908334	9.586492008		24.1535	9.801618
24.895	9.908859212	9.688379644	9.974710583	10.08696612	9.663804945		24.156	9.809344
24.896	9.903285679	9.707913004	9.980583572	10.06481977	9.638088152		24.1585	9.810795
24.897	9.921061497	9.723718406	9.984705845	10.04216855	9.638384245		24.161	9.832986
24.898	9.897556098	9.715427398	9.953517379	10.09731687	9.5811207		24.1635	9.849889
24.899	9.89705485	9.698239251	9.951195573	10.15697957	9.62898468		24.166	9.81935
24.9	9.907572302	9.685454906	9.97	10.16512803	9.61471051		24.1685	9.809196
24.901	9.915572073	9.700933765	9.964701667	10.16961326	9.593102829		24.171	9.788546
24.902	9.920302957	9.72643098	9.970592002	10.10304085	9.682896358		24.1735	9.79148
24.903	9.874377411	9.734521953	9.958785306	10.1252499	9.640763529		24.176	9.787965
24.904	9.910360429	9.686035438	9.971832602	10.1477513	9.663903071		24.1785	9.78763
24.905	9.941386146	9.694036995	9.994696892	10.12	9.619074133		24.181	9.796852
24.906	9.94709505	9.685902398	9.984694523	10.12617476	9.60149197		24.1835	9.79993
24.907	9.93613238	9.666583228	9.98	10.13381316	9.634085594		24.186	9.815006
24.908	9.894198869	9.68	9.98	10.11070376	9.64		24.1885	9.826324
24.909	9.883359501	9.663397049	10.00658951	10.09311478	9.674174784		24.191	9.808084
24.91	9.880619124	9.69423877	9.992725322	10.1	9.594429706		24.1935	9.788526
24.911	9.905913057	9.696775013	9.970654646	10.1374841	9.639982344		24.196	9.802788
24.912	9.871687955	9.731022141	9.974675632	10.2012895	9.5985153		24.1985	9.79947
24.913	9.862127595	9.741121515	9.954033815	10.14429344	9.624336305		24.201	9.766252
24.914	9.882102544	9.732238257	9.982595446	10.10369911	9.673015702		24.2035	9.835802
24.915	9.851870345	9.744439382	10.0146732	10.10893854	9.60958354		24.206	9.854481
24.916	9.862163441	9.725929488	10.0144934	10.15819735	9.61651462		24.2085	9.837965
24.917	9.846118505	9.703736001	10.02596484	10.17052616	9.613331819		24.211	9.827764
24.918	9.85926515	9.682482634	10.0271498	10.11154978	9.616771633		24.2135	9.86265
24.919	9.874741474	9.665123169	9.97	10.11	9.644372607		24.216	9.820967
24.92	9.87644348	9.722394198	9.973693598	10.05140852	9.624774201		24.2185	9.777143
24.921	9.903274594	9.691914419	9.991842858	10.06956833	9.62		24.221	9.778903
24.922	9.86026496	9.703863256	10	10.15814162	9.588531214		24.2235	9.802074
24.923	9.870720332	9.706457703	9.99443274	10.11098677	9.61781791		24.226	9.793585
24.924	9.899794678	9.659728342	9.964431202	10.07075288	9.638388548		24.2285	9.803689
24.925	9.889195285	9.692180928	9.956671095	10.08964183	9.631098538		24.231	9.825994
24.926	9.839747029	9.675677896	10.02813714	10.09	9.602458913		24.2335	9.841688
24.927	9.820203347	9.724169346	10.01440431	10.11951754	9.591825451		24.236	9.828259
24.928	9.83959966	9.658010114	9.993731467	10.11015169	9.62		24.2385	9.846744
24.929	9.770384714	9.652000941	10.01929984	10.09028511	9.604017908		24.241	9.812739
24.93	9.93996637	9.657988005	10.05627905	10.11954066	9.622007411		24.2435	9.809904
24.931	9.900186055	9.666184397	10.02703002	10.09040327	9.644648203		24.246	9.817862
24.932	9.85040572	9.71984978	9.973697849	10.15905487	9.661451838		24.2485	9.779928
24.933	9.889576665	9.684058434	9.991859445	10.15012602	9.64774655		24.251	9.816062
24.934	9.850561247	9.7	9.994420138	10.15989301	9.603823771		24.2535	9.805379
24.935	9.928600835	9.710286337	9.981136235	10.16989235	9.611615813		24.256	9.812257
24.936	9.890837918	9.75	10.03559406	10.15019724	9.646247491		24.2585	9.827331
24.937	9.929023747	9.762536258	10.06	10.15	9.654583127		24.261	9.834448
24.938	9.900835942	9.807901667	10.04690097	10.1897183	9.63637154		24.2635	9.823894
24.939	9.938669736	9.774832511	9.997494639	10.19993878	9.638079834		24.266	9.78114
24.94	9.94	9.689279556	10.03161587	10.17015626	9.67432566		24.2685	9.777862
24.941	9.901568027	9.733674476	10.04069473	10.1615187	9.651895215		24.271	9.764005
24.942	9.967011122	9.714194443	10.06658525	10.20262269	9.66953546		24.2735	9.792535
24.943	9.912712111	9.718615703	10.06130817	10.19337875	9.685078326		24.276	9.782762
24.944	9.929027699	9.72	10.02525272	10.19330229	9.591536612		24.2785	9.828806
24.945	9.958437797	9.728636449	10.00260686	10.19333309	9.636110665		24.281	9.82051
24.946	9.935885918	9.825137532	9.982599512	10.14998376	9.637646106		24.2835	9.816546
24.947	9.864191597	9.710360464	10.01481045	10.13	9.684565802		24.286	9.814122
24.948	9.877932046	9.733254877	10.02	10.1635049	9.58985162		24.2885	9.826035
24.949	9.898066205	9.757341401	10.01130265	10.17328989	9.635964727		24.291	9.804796
24.95	9.913745386	9.725267662	10.03612529	10.16328747	9.654035606		24.2935	9.812958
24.951	9.894624799	9.659141028	10.03129661	10.1532749	9.635963881		24.296	9.803367
24.952	9.887589125	9.641294807	10.03	10.15672406	9.651952649		24.2985	9.812579
24.953	9.9	9.761783901	9.942944664	10.14657356	9.626035286		24.301	9.794911
24.954	9.882631229	9.701477234	9.973545986	10.1198325	9.631661799		24.3035	9.814729
24.955	9.898817136	9.707476713	9.997423133	10.13020474	9.578391823		24.306	9.810184
24.956	9.862711567	9.648754122	10.00872266	10.13326269	9.652063369		24.3085	9.844664
24.957	9.876885709	9.692510284	10.01	10.10302728	9.649634134		24.311	9.825053
24.958	9.891751622	9.743851452	9.992560092	10.11027721	9.607920798		24.3135	9.808602
24.959	9.864384908	9.697357195	10.03356165	10.12	9.587405999		24.316	9.830766
24.96	9.882322032	9.698792421	10.03126913	10.1064794	9.556903921		24.3185	9.825489
24.961	9.872298082	9.647277344	10.02126422	10.11354652	9.618189513		24.321	9.807088
24.962	9.872027388	9.719161642	10.0025237	10.11323146	9.611890913		24.3235	9.829037
24.963	9.873569731	9.668290744	10	10.13707192	9.663810759		24.326	9.833889
24.964	9.870884345	9.682520018	10.03679667	10.13271145	9.59945292		24.3285	9.798753
24.965	9.896206559	9.708323299	10.00373036	10.11567821	9.616490786		24.331	9.835761
24.966	9.91	9.758499691	9.965002373	10.09299012	9.567000166		24.3335	9.812734
24.967	9.936665439	9.734944952	9.989999978	10.09067128	9.648351807		24.336	9.798975
24.968	9.907114515	9.706552747	10.00999527	10.15342365	9.615726262		24.3385	9.813192
24.969	9.887316148	9.703400642	10	10.13597055	9.636603309		24.341	9.817653
24.97	9.900908449	9.70107727	9.959983186	10.09688382	9.66663894		24.3435	9.81347
24.971	9.862070085	9.698898442	9.939977914	10.11345105	9.589976287		24.346	9.819412
24.972	9.865933064	9.662168587	9.979987356	10.13382689	9.588894506		24.3485	9.803649
24.973	9.85	9.695773371	10.01000842	10.16	9.572189445		24.351	9.783845
24.974	9.851964369	9.723234825	10.00999684	10.14961428	9.605704323		24.3535	9.810412
24.975	9.85424051	9.704400554	9.989992093	10.13695516	9.618939032		24.356	9.803289
24.976	9.839385831	9.683202094	9.964981062	10.14302658	9.611049092		24.3585	9.790923
24.977	9.872622293	9.67	9.965011064	10.12301529	9.61		24.361	9.768569
24.978	9.84	9.703769426	10.00503029	10.11349498	9.592068607		24.3635	9.78153
24.979	9.852483902	9.735638026	10.02499157	10.11299178	9.670869724		24.366	9.81393
24.98	9.91174534	9.790853318	10.00496761	10.11053974	9.617011086		24.3685	9.825184
24.981	9.92	9.767738761	9.99	10.11944342	9.672883402		24.371	9.809729
24.982	9.905063033	9.776724997	9.99	10.08591395	9.589988286		24.3735	9.797465
24.983	9.839750475	9.723499013	9.974931222	10.08120508	9.625115351		24.376	9.829094
24.984	9.896355625	9.66707095	10.01527772	10.13419911	9.675089442		24.3785	9.823705
24.985	9.93	9.702839962	10.03484151	10.15644464	9.603036649		24.381	9.826016
24.986	9.925436017	9.725721045	9.99496996	10.13220977	9.636566726		24.3835	9.829836
24.987	9.894053025	9.754707326	9.998494738	10.11527046	9.618827178		24.386	9.811409
24.988	9.873056382	9.758661868	9.996594651	10.13857644	9.637048416		24.3885	9.786799
24.989	9.944369696	9.735040291	9.96	10.08056975	9.622746911		24.391	9.808793
24.99	9.900379435	9.769929161	9.96	10.1	9.591474372		24.3935	9.829732
24.991	9.848090449	9.734987365	9.96	10.10146856	9.640203236		24.396	9.800936
24.992	9.897734786	9.72	9.957341549	10.14848577	9.623946428		24.3985	9.816338
24.993	9.880553034	9.712384721	9.94	10.099065	9.618864084		24.401	9.811152
24.994	9.888321533	9.700187735	9.938676036	10.0712432	9.593768682		24.4035	9.841621
24.995	9.87392771	9.709575293	9.940600063	10.11124222	9.594684739		24.406	9.830982
24.996	9.84603147	9.667983145	10.01396007	10.1486838	9.62		24.4085	9.816111
24.997	9.927635226	9.712274342	10.03733786	10.11131536	9.631612261		24.411	9.822181
24.998	9.886509431	9.705562192	10.01599968	10.15104189	9.657466604		24.4135	9.850978
24.999	9.901575374	9.736976235	9.99133581	10.18	9.646663686		24.416	9.813821
25	9.917865018	9.692152577	10.00267636	10.17644444	9.647520346		24.4185	9.81441
25.001	9.904334861	9.688388034	10.02	10.08106407	9.624913006		24.421	9.802299
25.002	9.938989929	9.734724167	10.01199449	10.10929093	9.611707711		24.4235	9.811153
25.003	9.887892785	9.730585298	9.968071717	10.09037331	9.631723173		24.426	9.81113
25.004	9.916372908	9.741431253	10.01460938	10.10229697	9.628241315		24.4285	9.807979
25.005	9.914611532	9.69534216	9.978649975	10.15879527	9.625889451		24.431	9.811385
25.006	9.90234035	9.72877494	9.971352394	10.13	9.600484399		24.4335	9.822454
25.007	9.869499734	9.771920434	9.986760294	10.13041984	9.633271847		24.436	9.823916
25.008	9.875165799	9.755408486	10.03535388	10.14256873	9.604759318		24.4385	9.802614
25.009	9.932821291	9.737481465	10.05650499	10.1983242	9.589684556		24.441	9.808925
25.01	9.8825331	9.663558879	9.97405156	10.15687241	9.625321456		24.4435	9.807298
25.011	9.919713562	9.689061312	10.0013429	10.09150422	9.662346516		24.446	9.80484
25.012	9.954849445	9.680745917	10.01453857	10.1252334	9.689046084		24.4485	9.794477
25.013	9.91567462	9.748498246	10.04850247	10.13	9.640766742		24.451	9.789677
25.014	9.90736034	9.731207997	10.00882279	10.16503386	9.601019951		24.4535	9.791934
25.015	9.902671604	9.683395273	10.02383731	10.18	9.624451781		24.456	9.840879
25.016	9.921859575	9.689314051	9.998247411	10.18701906	9.632287894		24.4585	9.831544
25.017	9.893356894	9.69	10.00586105	10.15484411	9.676010682		24.461	9.813058
25.018	9.916034832	9.736680578	10.00206124	10.14704031	9.614712334		24.4635	9.814916
25.019	9.944125454	9.693224012	10.04765916	10.1288305	9.569751323		24.466	9.801632
25.02	9.896340865	9.643118635	10.02031188	10.14827431	9.602999033		24.4685	9.79963
25.021	9.879107323	9.724407154	9.954378861	10.15293642	9.5799176		24.471	9.751428
25.022	9.852821739	9.701804788	10.00347545	10.10755649	9.615713758		24.4735	9.785741
25.023	9.864841756	9.718782555	9.980257167	10.1041578	9.605822129		24.476	9.811561
25.024	9.892399497	9.644791083	9.962052908	10.15255322	9.649832984		24.4785	9.826895
25.025	9.870428099	9.74343043	9.975910726	10.19131273	9.602892879		24.481	9.850414
25.026	9.869291453	9.674694211	10.00385548	10.17154649	9.621619025		24.4835	9.833279
25.027	9.840270168	9.688848556	9.994079788	10.13863247	9.626666934		24.486	9.825336
25.028	9.86677084	9.69	9.997956559	10.08721013	9.587553508		24.4885	9.808993
25.029	9.866609724	9.680553613	10.00796485	10.09142233	9.621208839		24.491	9.809099
25.03	9.866557101	9.68	10.01	10.13574956	9.620595849		24.4935	9.780508
25.031	9.89371957	9.642128145	10.01	10.17147713	9.667045859		24.496	9.804316
25.032	9.869225004	9.668438651	10.02592798	10.1370339	9.66		24.4985	9.801296
25.033	9.93	9.717453024	10.05389908	10.13434897	9.667564509		24.501	9.817313
25.034	9.933178124	9.767508296	10.04406254	10.11125422	9.686010915		24.5035	9.84533
25.035	9.930589845	9.731949145	10.01613443	10.0939685	9.652158415		24.506	9.806722
25.036	9.894520287	9.762174893	10.01	10.09441398	9.612580735		24.5085	9.808049
25.037	9.863053658	9.718007955	9.983792615	10.10667436	9.619365403		24.511	9.788023
25.038	9.87	9.748541688	9.968936414	10.13004888	9.554293335		24.5135	9.810412
25.039	9.893874813	9.784137206	9.993411728	10.15335547	9.568798313		24.516	9.815868
25.04	9.935181005	9.75061007	10.01	10.14988627	9.701754471		24.5185	9.808306
25.041	9.9	9.706420258	10.00106937	10.12323924	9.596925073		24.521	9.83276
25.042	9.898012468	9.71364038	9.981055689	10.11677225	9.655977535		24.5235	9.807237
25.043	9.881150512	9.777321874	9.992377886	10.14355458	9.584582102		24.526	9.817512
25.044	9.870714536	9.715149887	10.01105516	10.13942	9.627192707		24.5285	9.828959
25.045	9.934756158	9.685588373	10.00895854	10.09362764	9.620540122		24.531	9.787058
25.046	9.884702225	9.650597469	10.01551284	10.12683893	9.591611502		24.5335	9.756089
25.047	9.944207776	9.681464407	10.02346859	10.15717589	9.637370862		24.536	9.784695
25.048	9.895177231	9.718055212	10.01754051	10.17277845	9.602055803		24.5385	9.779364
25.049	9.93555828	9.686074021	9.972040888	10.14344999	9.685481336		24.541	9.810487
25.05	9.885532237	9.711919715	9.963459911	10.13273711	9.680490197		24.5435	9.786767
25.051	9.889034342	9.686003734	9.988978012	10.11730855	9.65143496		24.546	9.798884
25.052	9.95292862	9.680053198	10.00449138	10.15694169	9.583198298		24.5485	9.835827
25.053	9.897320538	9.718065082	10.01899649	10.13520023	9.589555434		24.551	9.857549
25.054	9.94351775	9.723967251	10.00296332	10.07348911	9.637836555		24.5535	9.842546
25.055	9.91442426	9.707912394	9.988033931	10.09049473	9.563443053		24.556	9.807813
25.056	9.892279085	9.687902383	10.0190217	10.11701475	9.674972779		24.5585	9.810434
25.057	9.94295524	9.710309869	9.998470512	10.126487	9.599115161		24.561	9.800397
25.058	9.906043552	9.651078359	9.96	10.12701725	9.633228996		24.5635	9.819556
25.059	9.952540234	9.651465037	9.963836561	10.1341195	9.647766608		24.566	9.79963
25.06	9.872778782	9.703682509	9.967616297	10.1144895	9.615485709		24.5685	9.8023
25.061	9.886036577	9.71534026	9.962365395	10.08	9.606146596		24.571	9.810077
25.062	9.855393577	9.73	9.984740267	10.08029524	9.61		24.5735	9.810446
25.063	9.901710221	9.713846568	10.01407467	10.15	9.665533366		24.576	9.814362
25.064	9.944335145	9.688923052	9.967658048	10.1496377	9.675255678		24.5785	9.800603
25.065	9.935667724	9.720999567	9.948817826	10.09011927	9.653802042		24.581	9.801017
25.066	9.913014741	9.68362701	9.948300104	10.1102359	9.643790165		24.5835	9.793217
25.067	9.875375201	9.703564826	10.01	10.13976623	9.615138016		24.586	9.812349
25.068	9.864686353	9.654484978	10.00880192	10.11029064	9.643565119		24.5885	9.794544
25.069	9.899443468	9.656594798	10.00119165	10.14009611	9.595174415		24.591	9.814567
25.07	9.915173717	9.6861519	10.0052382	10.14926256	9.593731396		24.5935	9.837795
25.071	9.92912854	9.661133831	9.975843634	10.08024826	9.588735168		24.596	9.830233
25.072	9.926290713	9.670387898	10.01881124	10.10022748	9.595069454		24.5985	9.819606
25.073	9.909415648	9.648099733	10.00166211	10.11985736	9.616289262		24.601	9.817333
25.074	9.92	9.714366691	9.944773987	10.11015178	9.6326097		24.6035	9.799044
25.075	9.887426453	9.708504677	9.98	10.11983925	9.64		24.606	9.788818
25.076	9.854614166	9.735686207	9.98	10.11048013	9.627342792		24.6085	9.784636
25.077	9.855425804	9.727201192	9.977603584	10.14016935	9.607319038		24.611	9.790489
25.078	9.85	9.692921524	9.969482753	10.15	9.606333358		24.6135	9.797025
25.079	9.863528614	9.73565445	10.03759172	10.14946714	9.622693858		24.616	9.783786
25.08	9.866572094	9.708631862	10.01760458	10.11882054	9.619237343		24.6185	9.799137
25.081	9.854435861	9.724226014	10	10.06020592	9.598227811		24.621	9.795387
25.082	9.86439688	9.702676596	10.00307468	10.07155871	9.603735191		24.6235	9.809827
25.083	9.878722108	9.68428528	10.02843995	10.14094611	9.63620226		24.626	9.830378
25.084	9.907328437	9.727473608	10.03	10.15	9.615851733		24.6285	9.814951
25.085	9.925702475	9.720565128	10.00729133	10.15713224	9.682069089		24.631	9.80676
25.086	9.928500382	9.644428069	9.992435638	10.14573151	9.646008739		24.6335	9.810478
25.087	9.94420256	9.715584782	10.0127156	10.13285234	9.672049051		24.636	9.818905
25.088	9.974613661	9.701063863	10.0275691	10.13	9.693937745		24.6385	9.799343
25.089	9.998463254	9.681059631	10.0072929	10.12283838	9.673913991		24.641	9.810299
25.09	9.909354749	9.746431396	10.01514281	10.14152526	9.635609729		24.6435	9.813074
25.091	9.898759956	9.721494709	10.00483729	10.17153959	9.601348658		24.646	9.803869
25.092	9.882924267	9.758051272	10.015142	10.15122652	9.640794094		24.6485	9.782264
25.093	9.926214019	9.712380637	10.02	10.13280907	9.63230974		24.651	9.806329
25.094	9.865057648	9.757579476	9.97451472	10.13	9.647658101		24.6535	9.809476
25.095	9.955848971	9.731364785	9.990332997	10.10110569	9.607582935		24.656	9.805541
25.096	9.873753925	9.72046204	9.984843919	10.11167645	9.598696859		24.6585	9.807619
25.097	9.958852443	9.777345888	9.98	10.14895633	9.621250629		24.661	9.816566
25.098	9.927912389	9.722585131	10.01035178	10.1527635	9.595665151		24.6635	9.841413
25.099	9.87125466	9.72	10.02759273	10.15	9.636297251		24.666	9.796423
25.1	9.906826732	9.691256239	10.01482498	10.1282358	9.656307302		24.6685	9.823068
25.101	9.802199852	9.718748177	10.00241254	10.12	9.647841304		24.671	9.834718
25.102	9.8897804	9.729602966	9.969610277	10.12728751	9.59364519		24.6735	9.813672
25.103	9.881108986	9.758843252	9.967602203	10.13	9.611860958		24.676	9.81977
25.104	9.939156565	9.740749057	10.01562743	10.13	9.648056468		24.6785	9.808253
25.105	9.879768304	9.633998213	10.03760694	10.10805527	9.59360303		24.681	9.819345
25.106	9.860406321	9.707180645	9.956381209	10.12197213	9.628783394		24.6835	9.804765
25.107	9.909720198	9.68099509	9.983158596	10.1236783	9.620174729		24.686	9.822195
25.108	9.850008386	9.704819717	9.974169904	10.12	9.629808667		24.6885	9.777798
25.109	9.889870051	9.744354015	9.985178678	10.12413558	9.610378534		24.691	9.812856
25.11	9.89	9.76	10.02697817	10.11754827	9.688579365		24.6935	9.809323
25.111	9.87018331	9.728117618	10.04151769	10.11663884	9.621159917		24.696	9.832434
25.112	9.879873761	9.671658214	10.00451336	10.12750596	9.669230872		24.6985	9.830901
25.113	9.846675098	9.688429771	9.991279471	10.11	9.600924564		24.701	9.819202
25.114	9.874400143	9.65231354	10.00298396	10.11417294	9.639480233		24.7035	9.835819
25.115	9.864639962	9.684234942	9.971490225	10.12	9.630118195		24.706	9.812222
25.116	9.932052586	9.687809374	9.998328686	10.12419538	9.610212635		24.7085	9.835669
25.117	9.917254328	9.689347539	10.05425112	10.12159938	9.679338915		24.711	9.811197
25.118	9.892472516	9.719380702	10.04726951	10.11420364	9.689917436		24.7135	9.819937
25.119	9.937247291	9.710605529	10.01729238	10.15370221	9.729717253		24.716	9.807799
25.12	9.935316323	9.751778745	10.02114125	10.20422614	9.680343706		24.7185	9.784581
25.121	9.950662532	9.734570788	10.03733812	10.19306969	9.68		24.721	9.79783
25.122	9.939540847	9.735965876	10.01157399	10.14882795	9.670025056		24.7235	9.78806
25.123	9.938178194	9.743491476	10	10.12849862	9.630052716		24.726	9.800854
25.124	9.919856226	9.726946878	10.00419776	10.12723743	9.739985678		24.7285	9.830476
25.125	9.905994171	9.739612846	9.993239464	10.09296969	9.65		24.731	9.802271
25.126	9.886161652	9.74345133	9.953269957	10.07	9.649932644		24.7335	9.806021
25.127	9.852242748	9.74	9.942524663	10.07427439	9.620308343		24.736	9.820295
25.128	9.851760839	9.680922069	9.972514295	10.08427786	9.709823827		24.7385	9.821144
25.129	9.854154165	9.689391608	9.998347601	10.10707351	9.642517091		24.741	9.821464
25.13	9.890678761	9.677069701	9.98911915	10.10856235	9.623110769		24.7435	9.803348
25.131	9.908458206	9.676861129	9.942487263	10.09821497	9.639014524		24.746	9.788554
25.132	9.888524357	9.710987906	9.923583067	10.13	9.618231432		24.7485	9.793987
25.133	9.8628775	9.726855796	9.98	10.12815871	9.638155388		24.751	9.777841
25.134	9.844332751	9.7	9.977414829	10.10721346	9.596261586		24.7535	9.806705
25.135	9.84	9.69340368	9.942632063	10.08278673	9.585506365		24.756	9.822802
25.136	9.812053311	9.68	9.98131945	10.10624783	9.587237557		24.7585	9.808538
25.137	9.827309829	9.666718924	9.998039778	10.07189625	9.554427606		24.761	9.807775
25.138	9.845644725	9.643331323	9.968669754	10.08903466	9.610454729		24.7635	9.810401
25.139	9.8021221	9.676739023	9.950667492	10.08386564	9.617915739		24.766	9.820277
25.14	9.868518546	9.709899507	9.965353539	10.11704627	9.632143646		24.7685	9.841069
25.141	9.898385811	9.68006346	10.03933711	10.09099371	9.59847515		24.771	9.81923
25.142	9.846477937	9.69663109	10.03	10.10501421	9.60219802		24.7735	9.803312
25.143	9.873606142	9.69	10.03406181	10.14898802	9.645803244		24.776	9.798286
25.144	9.849301067	9.700182768	10.08456529	10.14510555	9.65352729		24.7785	9.808936
25.145	9.893876149	9.723398705	10.00795488	10.18896976	9.701853059		24.781	9.808146
25.146	9.857021202	9.750458555	9.982050179	10.1758425	9.652120108		24.7835	9.790966
25.147	9.844389978	9.766054305	10.01135289	10.13790298	9.62297778		24.786	9.798814
25.148	9.875703561	9.757712835	10.03203644	10.12316976	9.675547309		24.7885	9.81217
25.149	9.919609498	9.77507324	10.05795645	10.15423134	9.686948756		24.791	9.796238
25.15	9.965374682	9.683775908	10.03136711	10.18677227	9.693061936		24.7935	9.785034
25.151	9.871296287	9.706544969	10.04794429	10.15782991	9.667270392		24.796	9.787493
25.152	9.881270407	9.713864344	10.01660515	10.14218835	9.669513019		24.7985	9.809782
25.153	9.894943291	9.760842	9.970690661	10.16220441	9.661947937		24.801	9.785405
25.154	9.921591328	9.764688378	9.981157945	10.17720901	9.618708749		24.8035	9.789981
25.155	9.851833415	9.695508228	9.997870341	10.15186943	9.641197501		24.806	9.821644
25.156	9.799038492	9.788516335	10.02251359	10.14204231	9.61256761		24.8085	9.793953
25.157	9.87	9.740644498	10.00869959	10.14	9.643163801		24.811	9.779159
25.158	9.877432891	9.710352762	10.00710251	10.12472205	9.62135737		24.8135	9.836834
25.159	9.935922644	9.670426132	9.988685373	10.11235189	9.588720802		24.816	9.818643
25.16	9.897492677	9.630381914	10.00132173	10.11764959	9.643613849		24.8185	9.807734
25.161	9.87234865	9.719240184	10.01	10.10468725	9.633201347		24.821	9.791331
25.162	9.901153683	9.640586956	9.988655395	10.08466898	9.623899889		24.8235	9.812723
25.163	9.887822225	9.729349815	10.00845741	10.08766698	9.612623295		24.826	9.824367
25.164	9.894710801	9.710122521	9.998649836	10.09	9.663243776		24.8285	9.810946
25.165	9.892671855	9.749759416	9.982880909	10.09	9.653721734		24.831	9.817068
25.166	9.89	9.740049152	9.98	10.09767437	9.62326753		24.8335	9.812268
25.167	9.868223277	9.74	10.00849532	10.13075546	9.616882372		24.836	9.80221
25.168	9.87443969	9.75994586	10.06275719	10.14	9.619621556		24.8385	9.803411
25.169	9.894364962	9.720063953	10.03010003	10.16308216	9.65030125		24.841	9.799188
25.17	9.871408411	9.739990132	10.00286906	10.13154558	9.580074961		24.8435	9.788461
25.171	9.909793193	9.690019377	10.02139992	10.12769771	9.56		24.846	9.809299
25.172	9.873370165	9.749942656	9.980050277	10.13	9.583301543		24.8485	9.823107
25.173	9.899358377	9.670008238	9.988552176	10.10685207	9.660096115		24.851	9.818648
25.174	9.905960877	9.680117136	10	10.14635065	9.699844881		24.8535	9.82906
25.175	9.879066001	9.720040339	10.01428556	10.17548397	9.662887916		24.856	9.837863
25.176	9.939473413	9.730308358	10.04858061	10.11021962	9.662783028		24.8585	9.819735
25.177	9.914673519	9.789562868	10.04570496	10.12101902	9.620927355		24.861	9.81404
25.178	9.924406131	9.720306513	10.0461478	10.14320007	9.668950268		24.8635	9.781041
25.179	9.898920146	9.76205403	10.05953758	10.17034103	9.611129546		24.866	9.807598
25.18	9.907248234	9.77	10.05816612	10.18580009	9.580528578		24.8685	9.810829
25.181	9.879335152	9.724219124	10.02815901	10.15477098	9.619342738		24.871	9.815145
25.182	9.880228672	9.726217096	9.998187339	10.10737547	9.580609754		24.8735	9.819694
25.183	9.869895184	9.700587355	9.976074339	10.09844306	9.658875507		24.876	9.825101
25.184	9.848828629	9.712899143	9.977860349	10.12692884	9.610692731		24.8785	9.822261
25.185	9.864305893	9.677272935	10.00179121	10.14152037	9.669298452		24.881	9.816257
25.186	9.893877012	9.696213563	10.00818347	10.10021704	9.67		24.8835	9.842536
25.187	9.883019971	9.733225984	9.970313625	10.06425958	9.640309161		24.886	9.818868
25.188	9.892985388	9.753248093	9.947867163	10.08280173	9.679635293		24.8885	9.790946
25.189	9.894098392	9.713600692	9.975743802	10.11712844	9.570872299		24.891	9.799159
25.19	9.882919139	9.656786009	9.992123361	10.12713913	9.639597637		24.8935	9.788978
25.191	9.91020105	9.706505594	9.983936752	10.11428609	9.570318822		24.896	9.784249
25.192	9.942943574	9.686680565	9.986066942	10.14144754	9.599898993		24.8985	9.793152
25.193	9.908467405	9.719993882	9.995741709	10.12705652	9.590021792		24.901	9.813298
25.194	9.90490904	9.743316259	10.00029131	10.09148888	9.599980105		24.9035	9.799784
25.195	9.842753301	9.699791433	9.966049835	10.12431122	9.729895504		24.906	9.789857
25.196	9.877187168	9.713562411	9.96	10.11271312	9.620007678		24.9085	9.825458
25.197	9.936579336	9.716552927	9.971852859	10.1073007	9.6399843		24.911	9.825254
25.198	9.915897294	9.723442298	10.01370735	10.13	9.630088052		24.9135	9.820758
25.199	9.941695244	9.696371772	10.01832286	10.15174546	9.67996053		24.916	9.826132
25.2	9.905482288	9.693446507	9.97	10.1669292	9.669770944		24.9185	9.798347
25.201	9.942370237	9.713482474	9.962071239	10.12814146	9.625108296		24.921	9.806554
25.202	9.92	9.72	9.95	10.1	9.656422126		24.9235	9.797382
25.203	9.924953259	9.731562534	9.970547638	10.09812005	9.62682418		24.926	9.778608
25.204	9.925376971	9.735632284	10.00180916	10.08950059	9.626582253		24.9285	9.821771
25.205	9.90628837	9.73347893	9.972261571	10.17323584	9.64		24.931	9.802927
25.206	9.975836894	9.736496973	9.999243774	10.11095738	9.673396438		24.9335	9.821021
25.207	9.92767706	9.712429593	9.990757838	10.1161301	9.676611029		24.936	9.813012
25.208	9.912243399	9.697625679	9.996996142	10.08197128	9.596230015		24.9385	9.842731
25.209	9.881344133	9.701710478	9.960754088	10.10298433	9.613692222		24.941	9.848589
25.21	9.915766987	9.678377958	9.969234297	10.12598437	9.606365785		24.9435	9.818252
25.211	9.858820288	9.715766803	9.96	10.08594783	9.643828289		24.946	9.815109
25.212	9.876116125	9.704277415	9.960770441	10.05203824	9.690242094		24.9485	9.798975
25.213	9.862658418	9.73	9.971545621	10.07701618	9.659405518		24.951	9.801672
25.214	9.903181036	9.73	9.987674461	10.14204088	9.646777624		24.9535	9.779698
25.215	9.832585389	9.73	9.963887744	10.15897145	9.656789501		24.956	9.803594
25.216	9.862835198	9.722825683	10.00688344	10.15308613	9.687205512		24.9585	9.771926
25.217	9.912619659	9.684792826	9.967683139	10.17585278	9.618240942		24.961	9.792417
25.218	9.860584897	9.686920766	9.941550863	10.13792397	9.661901582		24.9635	9.797244
25.219	9.917558745	9.759130665	9.96	10.117892	9.64530393		24.966	9.830287
25.22	9.871080151	9.736368579	9.965525762	10.10837869	9.661093314		24.9685	9.813033
25.221	9.86	9.740946531	10.03079176	10.1810733	9.666278475		24.971	9.821297
25.222	9.9518449	9.749020305	10.03841332	10.18247792	9.577528324		24.9735	9.806086
25.223	9.928466771	9.744683811	10.01370798	10.1178169	9.622614199		24.976	9.796029
25.224	9.936540737	9.740543942	9.940789661	10.10109068	9.636954407		24.9785	9.8337
25.225	9.92352843	9.697378745	9.95080124	10.11109309	9.624246148		24.981	9.798788
25.226	9.854390393	9.694049585	9.963370845	10.12094359	9.616745918		24.9835	9.800635
25.227	9.856333234	9.66912874	10.00532709	10.12937588	9.573423301		24.986	9.814342
25.228	9.8356039	9.709005561	10.01751975	10.12200319	9.576709625		24.9885	9.830128
25.229	9.902949994	9.694214022	9.991717132	10.14303929	9.643295148		24.991	9.812926
25.23	9.92	9.76471666	9.972926914	10.13462685	9.633357655		24.9935	9.801552
25.231	9.855709456	9.671619785	10.01952819	10.10693594	9.606338339		24.996	9.823112
25.232	9.887926334	9.695525406	10.01876653	10.13081018	9.556890828		24.9985	9.795115
25.233	9.913427557	9.623312296	10.00291981	10.14	9.59		25.001	9.796911
25.234	9.878214755	9.682865625	9.985834874	10.11695068	9.63090286		25.0035	9.794182
25.235	9.875279569	9.727034934	10.00123356	10.14079977	9.6928648		25.006	9.78245
25.236	9.902498551	9.681190512	9.995859538	10.13459266	9.66		25.0085	9.811616
25.237	9.897363114	9.696921424	10.00412522	10.15313152	9.646196824		25.011	9.816033
25.238	9.932918584	9.652507079	10.00293796	10.16	9.658051329		25.0135	9.82222
25.239	9.907283893	9.692548748	9.978806774	10.16	9.709191904		25.016	9.82285
25.24	9.883828558	9.73	9.962933222	10.16	9.65258529		25.0185	9.823448
25.241	9.942559889	9.73	9.96	10.16774156	9.616508206		25.021	9.811472
25.242	9.972461116	9.72731605	9.981214548	10.13130782	9.631061073		25.0235	9.790616
25.243	9.969413037	9.69	9.997073885	10.16651837	9.691111223		25.026	9.80827
25.244	9.919556543	9.687230384	9.978771237	10.16447112	9.691197938		25.0285	9.79053
25.245	9.918378753	9.655558766	9.984157247	10.13667928	9.641232393		25.031	9.824898
25.246	9.935882858	9.727142036	10.00414784	10.1533248	9.687068305		25.0335	9.811297
25.247	9.919924699	9.68784907	10.03829345	10.12884148	9.693923496		25.036	9.821424
25.248	9.914446796	9.661471685	10.05707573	10.10442919	9.668505973		25.0385	9.812458
25.249	9.879578861	9.679385861	10.0458438	10.1	9.610667302		25.041	9.824141
25.25	9.906118812	9.670944837	9.992320071	10.1	9.627513639		25.0435	9.807097
25.251	9.888471715	9.700683271	9.968985904	10.11566936	9.562936571		25.046	9.843123
25.252	9.854791918	9.717311532	9.98	10.10763483	9.64189096		25.0485	9.797293
25.253	9.826228792	9.749290346	9.98	10.08448112	9.690371196		25.051	9.815917
25.254	9.853685675	9.72329509	9.97637368	10.08101743	9.698034523		25.0535	9.818974
25.255	9.872954356	9.680581218	9.995381588	10.08797963	9.648756262		25.056	9.790229
25.256	9.834838543	9.677358392	10.04	10.1190171	9.623408241		25.0585	9.807467
25.257	9.885361535	9.687366804	10.03272589	10.0938146	9.695288336		25.061	9.813496
25.258	9.860089981	9.719511436	9.998185278	10.06811112	9.593521681		25.0635	9.804491
25.259	9.850070066	9.66349978	9.96	10.09907195	9.667739565		25.066	9.821467
25.26	9.919267448	9.676999839	9.96	10.13273014	9.62		25.0685	9.807377
25.261	9.860894511	9.69	9.967285775	10.16	9.623260887		25.071	9.79048
25.262	9.928713274	9.71226623	9.998194497	10.16913768	9.687611411		25.0735	9.826833
25.263	9.881140869	9.712574294	9.997261322	10.16626608	9.643430595		25.076	9.821481
25.264	9.918948057	9.695116745	9.93272545	10.15457795	9.704885282		25.0785	9.802372
25.265	9.88115143	9.719820961	9.941876041	10.16916164	9.611570046		25.081	9.813257
25.266	9.850966461	9.670269643	9.994593504	10.18459078	9.637323871		25.0835	9.815044
25.267	9.917502838	9.709818793	10.02	10.16243295	9.591641308		25.086	9.827363
25.268	9.910391321	9.737473457	10.01635324	10.13	9.621676939		25.0885	9.822116
25.269	9.929129061	9.762460835	10.02460733	10.16221385	9.648858287		25.091	9.819805
25.27	9.92046095	9.754998975	10.0463485	10.1861204	9.634079135		25.0935	9.827929
25.271	9.938990864	9.75	10.02535911	10.16071792	9.695978965		25.096	9.825616
25.272	9.94	9.772567864	10.00366259	10.15930035	9.628273965		25.0985	9.789705
25.273	9.873953637	9.712129046	10.0026774	10.14995134	9.657880881		25.101	9.80484
25.274	9.973412932	9.728511794	9.983858389	10.12524689	9.597925512		25.1035	9.810259
25.275	9.867713186	9.745117283	9.974517294	10.13425545	9.584444237		25.106	9.790865
25.276	9.887994018	9.751810518	10	10.11005695	9.626133843		25.1085	9.795198
25.277	9.852847456	9.730521063	9.999731126	10.17144584	9.618270654		25.111	9.797557
25.278	9.896310511	9.673958948	9.979589582	10.1741801	9.675319743		25.1135	9.792932
25.279	9.9	9.707762256	9.950139036	10.13414942	9.634573365		25.116	9.824302
25.28	9.909192865	9.7222026	9.96	10.1	9.653645373		25.1185	9.826787
25.281	9.917814922	9.683986098	9.96	10.10294475	9.6335831		25.121	9.877654
25.282	9.92	9.673987336	9.960146283	10.12	9.598114229		25.1235	9.88023
25.283	9.886967442	9.690062081	9.969702696	10.12300128	9.59		25.126	9.81324
25.284	9.876426011	9.75	9.950151021	10.14	9.582673663		25.1285	9.807195
25.285	9.89	9.741947341	9.958772879	10.13696219	9.660749767		25.131	9.80666
25.286	9.89	9.725958575	9.880778797	10.11847196	9.623891225		25.1335	9.795601
25.287	9.922229513	9.687532493	9.930157971	10.11767819	9.680982042		25.136	9.772672
25.288	9.902014971	9.664392564	9.94	10.15692739	9.643743844		25.1385	9.795168
25.289	9.886435653	9.7	9.940611467	10.14154699	9.664254629		25.141	9.775422
25.29	9.857469131	9.683666261	9.98	10.14531097	9.650409319		25.1435	9.828146
25.291	9.846599349	9.66	9.980788026	10.11530888	9.588166786		25.146	9.824605
25.292	9.890386945	9.66	10.02920013	10.10415557	9.621898186		25.1485	9.819612
25.293	9.874203793	9.67645906	9.979837657	10.17209013	9.64		25.151	9.827771
25.294	9.885906489	9.679370902	9.97065885	10.13159111	9.714229346		25.1535	9.820131
25.295	9.879240684	9.678900318	10.01	10.13199079	9.680681378		25.156	9.810601
25.296	9.850120661	9.699339697	10.01016945	10.08514673	9.66		25.1585	9.805015
25.297	9.870051494	9.686595932	10.01948454	10.07087158	9.669357054		25.161	9.790008
25.298	9.904955815	9.722467645	9.990448556	10.13810338	9.65782827		25.1635	9.786858
25.299	9.920096745	9.714976251	10.01620573	10.18111062	9.631132628		25.166	9.793004
25.3	9.880528029	9.676421335	10.02	10.18208618	9.642541916		25.1685	9.807618
25.301	9.88414188	9.697147197	10.02693742	10.14829984	9.641222758		25.171	9.829273
25.302	9.886167872	9.664345532	10.00917818	10.09248998	9.648764083		25.1735	9.832682
25.303	9.902723404	9.713395421	9.958448444	10.11969593	9.626251578		25.176	9.823838
25.304	9.927921483	9.633639099	9.953864538	10.19355597	9.61623345		25.1785	9.829722
25.305	9.882462468	9.685296634	9.932236906	10.18614528	9.594886292		25.181	9.818047
25.306	9.887513502	9.746203838	9.996374568	10.11625059	9.600322432		25.1835	9.813994
25.307	9.873599725	9.702338583	9.974435906	10.07606048	9.627209705		25.186	9.815846
25.308	9.905826622	9.725256508	9.96388188	10.08596199	9.628040579		25.1885	9.795979
25.309	9.939823336	9.677214729	9.97	10.12994053	9.659441963		25.191	9.791539
25.31	9.862192313	9.75187309	10.0116141	10.09196853	9.61		25.1935	9.780453
25.311	9.874692136	9.663294982	9.981357797	10.10404912	9.625349454		25.196	9.830595
25.312	9.833080967	9.7	9.966950407	10.15815304	9.638415303		25.1985	9.831729
25.313	9.85603038	9.7	9.97	10.14589608	9.623873443		25.201	9.809978
25.314	9.819042179	9.704280264	9.983910281	10.14	9.591146804		25.2035	9.823634
25.315	9.817385899	9.743129423	10.04558014	10.16415287	9.576673013		25.206	9.791739
25.316	9.888222693	9.675274107	10.04911773	10.13778406	9.646107034		25.2085	9.821098
25.317	9.874270348	9.728219856	9.991361492	10.17034621	9.62827887		25.211	9.814617
25.318	9.919180514	9.710901127	9.963044517	10.19616061	9.625666977		25.2135	9.839295
25.319	9.907645294	9.72	10.01565588	10.18382112	9.630111014		25.216	9.802669
25.32	9.878499364	9.711780879	10.05391262	10.14760571	9.600750205		25.2185	9.822658
25.321	9.863578671	9.634117105	10.01820613	10.12378459	9.648006167		25.221	9.808911
25.322	9.91068047	9.678709775	10.01180533	10.12682661	9.613058953		25.2235	9.81531
25.323	9.914902371	9.660064468	10.00669222	10.13	9.669488299		25.226	9.785952
25.324	9.845507843	9.679989814	9.997065706	10.13	9.658454642		25.2285	9.7977
25.325	9.927690405	9.644993958	10.00291078	10.13	9.631637898		25.231	9.807393
25.326	9.890542815	9.682514422	9.993540526	10.14755594	9.654984428		25.2335	9.811172
25.327	9.90304634	9.722531851	10.01418577	10.16120619	9.57391804		25.236	9.840467
25.328	9.958051903	9.662372586	10.01516283	10.15	9.636002818		25.2385	9.835305
25.329	9.916180406	9.685181536	9.966455277	10.1588239	9.576314528		25.241	9.822568
25.33	9.887993577	9.66231878	9.967105793	10.14351407	9.678808106		25.2435	9.841898
25.331	9.94191906	9.717903512	9.972901059	10.11442462	9.659382772		25.246	9.825619
25.332	9.922082818	9.717332333	9.970694222	10.12443705	9.65125821		25.2485	9.81152
25.333	9.886392152	9.717566944	10.01140266	10.11664144	9.666798293		25.251	9.79782
25.334	9.88	9.712422002	10.01787469	10.11336932	9.628357163		25.2535	9.792441
25.335	9.913674126	9.694837058	9.970694157	10.10764978	9.74541685		25.256	9.778631
25.336	9.950090929	9.743183933	9.99	10.10237878	9.679333387		25.2585	9.796928
25.337	9.906754107	9.714378652	9.99	10.10760841	9.667286042		25.261	9.825434
25.338	9.906524283	9.7	9.982874963	10.11145081	9.630690367		25.2635	9.825868
25.339	9.867332206	9.7	9.99142795	10.15	9.641404487		25.266	9.812614
25.34	9.853103489	9.692368043	10.00855784	10.1726062	9.654281318		25.2685	9.832346
25.341	9.886096228	9.712959097	9.966427509	10.20452585	9.582941049		25.271	9.818989
25.342	9.893510527	9.727658775	9.967129735	10.15564592	9.616827711		25.2735	9.830606
25.343	9.902909778	9.737675163	9.972864125	10.09	9.573784388		25.276	9.81502
25.344	9.871478168	9.647829658	9.96	10.09454414	9.585717088		25.2785	9.815475
25.345	9.869157164	9.659299475	9.96	10.1	9.582484011		25.281	9.817358
25.346	9.83558645	9.669731866	9.96	10.1046351	9.59506583		25.2835	9.820228
25.347	9.841564333	9.668723412	9.96	10.12	9.637698597		25.286	9.823519
25.348	9.878827083	9.666881718	9.979925295	10.12669253	9.634886614		25.2885	9.803378
25.349	9.85881307	9.67630289	9.999930033	10.17659968	9.705634496		25.291	9.793839
25.35	9.877216813	9.679235914	9.990032614	10.14885857	9.631650779		25.2935	9.807987
25.351	9.86299069	9.675247392	10.06975804	10.14	9.615179894		25.296	9.792179
25.352	9.871056377	9.706749065	10.07	10.14460336	9.635182922		25.2985	9.792253
25.353	9.878097677	9.707694437	10.05005101	10.18	9.586703761		25.301	9.803976
25.354	9.855477756	9.721132958	10.05997686	10.18	9.631043183		25.3035	9.806309
25.355	9.9	9.727800567	10.00012461	10.17764116	9.611788626		25.306	9.809792
25.356	9.912626495	9.732155215	9.920147194	10.15521051	9.653579062		25.3085	9.794586
25.357	9.947511773	9.736833504	10.0198397	10.12241301	9.639335885		25.311	9.772605
25.358	9.922877081	9.747583474	10.02	10.14121564	9.676021413		25.3135	9.798005
25.359	9.88929238	9.733483079	10.01001129	10.14755045	9.65925012		25.316	9.814416
25.36	9.938115182	9.759010828	10.00000215	10.13493562	9.65		25.3185	9.806192
25.361	9.904684759	9.73838472	10.01997932	10.16627088	9.665422496		25.321	9.804111
25.362	9.910768817	9.713582569	9.96	10.14	9.57738765		25.3235	9.805427
25.363	9.882273212	9.69369138	9.960016353	10.14126131	9.604145178		25.326	9.838706
25.364	9.894472784	9.677297792	9.979998892	10.14618868	9.5735978		25.3285	9.81518
25.365	9.894626316	9.705439314	9.960017539	10.12383488	9.575451186		25.331	9.82303
25.366	9.850825651	9.7	10.01997883	10.15255997	9.603175588		25.3335	9.825229
25.367	9.879404426	9.718331181	9.979961692	10.16351729	9.590167184		25.336	9.850871
25.368	9.842100293	9.703249201	9.930060184	10.11480692	9.595664962		25.3385	9.805362
25.369	9.854131418	9.66	9.990024775	10.08798331	9.636871313		25.341	9.815654
25.37	9.867968875	9.66	10.00998406	10.14869729	9.620605279		25.3435	9.783853
25.371	9.865989623	9.685621876	9.976559271	10.11616797	9.596018449		25.346	9.781992
25.372	9.874304342	9.755801599	9.983825464	10.10177649	9.644514183		25.3485	9.792431
25.373	9.831179927	9.725751131	9.983588124	10.10822441	9.636448922		25.351	9.783353
25.374	9.916234421	9.711281413	9.992828491	10.11824001	9.656215928		25.3535	9.822702
25.375	9.898149944	9.767196117	9.993583385	10.16125453	9.663601489		25.356	9.818411
25.376	9.896166092	9.698645068	10.04140328	10.10391969	9.647370145		25.3585	9.849404
25.377	9.929861498	9.739886507	10.03787536	10.10653835	9.634264322		25.361	9.838639
25.378	9.93	9.685857578	10.03929046	10.11	9.612034045		25.3635	9.791565
25.379	9.954209611	9.715582488	10.03071101	10.12657488	9.686691958		25.366	9.803841
25.38	9.911788282	9.69	10.00714308	10.15488972	9.707000006		25.3685	9.779913
25.381	9.916001405	9.69	10.00642441	10.13510777	9.666182956		25.371	9.78102
25.382	9.848304932	9.694461376	10.00357037	10.16325261	9.63150819		25.3735	9.784597
25.383	9.877541667	9.72745579	10.01287114	10.12838014	9.661034159		25.376	9.804862
25.384	9.874226098	9.75490788	9.994248251	10.13666621	9.687403054		25.3785	9.796844
25.385	9.854295266	9.683619601	9.992880613	10.15668448	9.663977795		25.381	9.814097
25.386	9.920430479	9.749270189	9.980671973	10.13494588	9.666018619		25.3835	9.829162
25.387	9.90111178	9.691542342	10.01511531	10.10494354	9.635982988		25.386	9.824825
25.388	9.928770619	9.704639457	10.04	10.13337181	9.62		25.3885	9.834897
25.389	9.909134739	9.733128858	10.00776885	10.1483655	9.64345391		25.391	9.81667
25.39	9.930717791	9.754701144	9.99	10.12489139	9.632336254		25.3935	9.806175
25.391	9.886432385	9.770531385	10.01581809	10.1535417	9.613717815		25.396	9.80208
25.392	9.892838002	9.727953738	9.997747799	10.19355114	9.64519497		25.3985	9.810029
25.393	9.831750485	9.763130497	9.992885634	10.18322616	9.628818763		25.401	9.821684
25.394	9.870288322	9.720421221	10.00543139	10.15192495	9.618823347		25.4035	9.814085
25.395	9.882503472	9.694364689	10.0020829	10.12891905	9.615986765		25.406	9.784691
25.396	9.90981796	9.739940249	10.00203751	10.12	9.66		25.4085	9.807246
25.397	9.971921525	9.716662283	10.03301874	10.13930805	9.66		25.411	9.798051
25.398	9.930996788	9.751727419	10.04301809	10.15516419	9.653797485		25.4135	9.800253
25.399	9.932014579	9.726573847	10.04095053	10.16455032	9.607525329		25.416	9.819796
25.4	9.910814749	9.6949223	10.00488589	10.17029123	9.593796417		25.4185	9.821582
25.401	9.918223494	9.706737294	9.976036426	10.15027353	9.61746277		25.421	9.829998
25.402	9.921127937	9.743451902	9.99	10.14	9.610243934		25.4235	9.810417
25.403	9.916706422	9.682899751	9.986967049	10.11071088	9.670953419		25.426	9.822496
25.404	9.906723084	9.661606583	9.973935423	10.09958309	9.615222205		25.4285	9.826842
25.405	9.85012793	9.794445839	9.96	10.11019019	9.64469551		25.431	9.829272
25.406	9.859304954	9.727539347	9.972132368	10.10490913	9.614013999		25.4335	9.799723
25.407	9.910335434	9.684755078	9.978703004	10.12475427	9.625151358		25.436	9.809568
25.408	9.886809872	9.688434463	9.945223986	10.13506769	9.538162359		25.4385	9.800567
25.409	9.886324709	9.698421817	9.967811335	10.13	9.598181783		25.441	9.815094
25.41	9.9	9.716890055	9.946099071	10.13494563	9.645873478		25.4435	9.827517
25.411	9.893819807	9.627041849	9.969155714	10.15981864	9.628324306		25.446	9.802793
25.412	9.873896691	9.711624579	9.99	10.1601445	9.673003693		25.4485	9.818782
25.413	9.89024019	9.704581517	9.999160768	10.12508116	9.63		25.451	9.79804
25.414	9.921137344	9.725447065	10.02305206	10.11	9.626395369		25.4535	9.816214
25.415	9.841795813	9.73	10.02387724	10.11	9.600854867		25.456	9.820194
25.416	9.861290488	9.738505958	10.03144625	10.11498534	9.624456872		25.4585	9.836234
25.417	9.84	9.725712217	10.06714954	10.14158976	9.590945824		25.461	9.83528
25.418	9.854255498	9.67543627	10.03	10.15229152	9.63479846		25.4635	9.834088
25.419	9.89	9.678061019	10.03	10.10633079	9.6264728		25.466	9.816302
25.42	9.898345796	9.715231318	10.02044677	10.09370381	9.635708554		25.4685	9.811659
25.421	9.906276983	9.719549923	10.02	10.11558312	9.616472122		25.471	9.807449
25.422	9.878108293	9.725223985	10.05823363	10.1269088	9.61		25.4735	9.800611
25.423	9.89733182	9.715213368	10.01215048	10.09067236	9.633639723		25.476	9.785916
25.424	9.897809033	9.734014499	10.01	10.17433468	9.663675354		25.4785	9.798101
25.425	9.92735808	9.721488366	9.962124635	10.14052162	9.677903662		25.481	9.808178
25.426	9.939083512	9.718561508	9.969577442	10.1	9.608760152		25.4835	9.807577
25.427	9.90380062	9.721391495	9.979579811	10.10574752	9.629637078		25.486	9.831305
25.428	9.927045783	9.713859823	9.97041782	10.1165252	9.663794084		25.4885	9.825422
25.429	9.894113178	9.745151828	9.989169099	10.06579652	9.614356169		25.491	9.837207
25.43	9.907890077	9.735135909	9.999586919	10.10159943	9.592044909		25.4935	9.806281
25.431	9.892194786	9.73	10.06705796	10.15194237	9.550175383		25.496	9.824136
25.432	9.89	9.710475609	9.993346743	10.16390301	9.603814403		25.4985	9.823601
25.433	9.89	9.748769909	9.99	10.18	9.556026608		25.501	9.83173
25.434	9.881202242	9.765824826	10.01876043	10.17409068	9.588015311		25.5035	9.821733
25.435	9.932631676	9.739678317	10.04879509	10.14011536	9.640062156		25.506	9.820018
25.436	9.861431257	9.725555571	10.00199433	10.11185637	9.641975692		25.5085	9.797951
25.437	9.893470032	9.709745923	9.980792994	10.16395434	9.615915529		25.511	9.808443
25.438	9.856659547	9.744813732	9.989605872	10.17006847	9.589529553		25.5135	9.786397
25.439	9.875878637	9.705729846	9.961204072	10.12800256	9.617901186		25.516	9.783124
25.44	9.914395414	9.674894071	10.02727154	10.12	9.635908643		25.5185	9.81621
25.441	9.911434329	9.699521778	10.06845192	10.12066761	9.629407386		25.521	9.796
25.442	9.892937826	9.683246921	10.04536631	10.14600719	9.63056886		25.5235	9.805445
25.443	9.830643192	9.749619458	10.01273201	10.09940817	9.615272553		25.526	9.841401
25.444	9.879211859	9.687015007	9.949569734	10.11532331	9.652696612		25.5285	9.836253
25.445	9.91525675	9.67448962	9.964161355	10.13690048	9.685716397		25.531	9.818403
25.446	9.894826572	9.687883333	9.964740698	10.11464724	9.67		25.5335	9.825908
25.447	9.906716335	9.633668039	9.924731222	10.12693394	9.641318952		25.536	9.834134
25.448	9.881712544	9.703847173	9.954236946	10.10459249	9.619583247		25.5385	9.792122
25.449	9.84752069	9.676184676	9.998927943	10.15086063	9.62520089		25.541	9.813646
25.45	9.883728577	9.706913195	9.984782792	10.16	9.624805391		25.5435	9.789175
25.451	9.910901006	9.691568234	9.963687016	10.17695008	9.663791029		25.546	9.786913
25.452	9.875184752	9.701565556	9.96	10.12914583	9.661245284		25.5485	9.811769
25.453	9.879551777	9.706813042	9.978945283	10.16241652	9.653959556		25.551	9.800508
25.454	9.894740821	9.699627202	10.02160049	10.15299812	9.651096349		25.5535	9.821179
25.455	9.93294753	9.746768824	10.02736034	10.06496932	9.61		25.556	9.813541
25.456	9.941998522	9.739740374	10.04529937	10.08404282	9.61		25.5585	9.799877
25.457	9.886861493	9.781919595	10.04104525	10.10705673	9.624711173		25.561	9.805314
25.458	9.864596939	9.738382866	10.01102228	10.11853897	9.654746804		25.5635	9.807825
25.459	9.874568593	9.73809903	9.987328751	10.1285481	9.640464666		25.566	9.82327
25.46	9.929864217	9.770224613	9.967324013	10.16422895	9.629737158		25.5685	9.805923
25.461	9.927007082	9.721630285	10.01706327	10.16144219	9.635146304		25.571	9.848512
25.462	9.872319368	9.725096188	10.03732721	10.14286899	9.595209245		25.5735	9.845589
25.463	9.87782587	9.703308048	9.979319191	10.13143393	9.574276474		25.576	9.818396
25.464	9.88516677	9.72	9.994273745	10.12143479	9.582894981		25.5785	9.816485
25.465	9.912577367	9.72	10.02	10.16340711	9.600481958		25.581	9.826075
25.466	9.89	9.711508445	10.01463827	10.16837299	9.637733415		25.5835	9.803231
25.467	9.89	9.643934067	10.03344341	10.16515602	9.590634963		25.586	9.781906
25.468	9.894251907	9.729231553	10.06410021	10.14933812	9.636434823		25.5885	9.805984
25.469	9.887348032	9.683757196	10.02930548	10.13	9.621788036		25.591	9.798224
25.47	9.874170228	9.736264975	9.98884621	10.14555016	9.633609031		25.5935	9.83006
25.471	9.892379224	9.691894678	10.015894	10.12884262	9.63919999		25.596	9.815416
25.472	9.871253834	9.68	10.02113073	10.08437949	9.595435636		25.5985	9.835834
25.473	9.814609932	9.729937348	10.00592351	10.05957848	9.610872094		25.601	9.840727
25.474	9.866822386	9.706657509	10.02	10.03956979	9.581073795		25.6035	9.831957
25.475	9.836838376	9.716676678	10.00811776	10.04045893	9.62073099		25.606	9.823492
25.476	9.915652933	9.653218146	9.9829659	10.07097348	9.592958664		25.6085	9.814695
25.477	9.861362666	9.715304381	9.984069392	10.09524202	9.653738788		25.611	9.812546
25.478	9.87737835	9.671341115	9.978890807	10.07899143	9.668124985		25.6135	9.794808
25.479	9.842443493	9.618045524	9.997026992	10.09162463	9.663793829		25.616	9.782177
25.48	9.882837339	9.677148449	9.981073869	10.1147201	9.662747951		25.6185	9.810856
25.481	9.928374676	9.698403004	9.962980727	10.13644519	9.599643856		25.621	9.801476
25.482	9.902488663	9.750484351	9.972987128	10.14412137	9.647762593		25.6235	9.818519
25.483	9.943979067	9.751574887	10.00089829	10.1352973	9.678047475		25.626	9.830109
25.484	9.822571389	9.775333836	10.04402225	10.16120455	9.66803756		25.6285	9.818785
25.485	9.878816874	9.754628334	10.01806724	10.18	9.652127011		25.631	9.810927
25.486	9.852216383	9.716160734	9.992999592	10.14272707	9.625016374		25.6335	9.801141
25.487	9.909665187	9.77768696	10	10.14733686	9.65		25.636	9.810172
25.488	9.899100212	9.688253629	9.984978349	10.20137188	9.65		25.6385	9.794179
25.489	9.87179131	9.727764897	9.955087478	10.18843746	9.624373012		25.641	9.812851
25.49	9.938845846	9.703459919	9.972000115	10.12598461	9.662778319		25.6435	9.807101
25.491	9.890186478	9.706108732	9.988824958	10.08497795	9.687117964		25.646	9.793568
25.492	9.899392424	9.724490681	9.99	10.14244953	9.604476868		25.6485	9.826696
25.493	9.860117428	9.694474079	10.03658088	10.11756211	9.666897857		25.651	9.836702
25.494	9.870833702	9.742120545	9.99345382	10.14236892	9.637191333		25.6535	9.822312
25.495	9.959566285	9.763649283	9.980679765	10.10424929	9.681398893		25.656	9.798971
25.496	9.870160126	9.761221705	9.942706866	10.09735169	9.664269223		25.6585	9.808689
25.497	9.937894475	9.722271618	9.949316336	10.15641098	9.69435521		25.661	9.794968
25.498	9.90759383	9.701809249	10.0059641	10.10775272	9.717201359		25.6635	9.80689
25.499	9.916279228	9.766183738	10.03799117	10.1478459	9.642486992		25.666	9.791012
25.5	9.923471306	9.732268841	10.01200172	10.18392907	9.647266133		25.6685	9.804702
25.501	9.932994273	9.706320467	10.00066487	10.1920811	9.598122138		25.671	9.836889
25.502	9.94	9.73	10.00932817	10.15206872	9.650607311		25.6735	9.806384
25.503	9.901449721	9.745858607	10.01932987	10.11400009	9.607979614		25.676	9.827464
25.504	9.911934438	9.712324689	10.00131684	10.09	9.591318059		25.6785	9.822337
25.505	9.891886177	9.664691689	10	10.09806488	9.572647069		25.681	9.844188
25.506	9.882622817	9.686596828	10.01869264	10.13201737	9.56130561		25.6835	9.819226
25.507	9.858665654	9.69400874	9.982602623	10.12785312	9.612245433		25.686	9.821701
25.508	9.846234787	9.722689108	9.942630516	10.07797436	9.611280551		25.6885	9.816325
25.509	9.868593312	9.722602297	9.958706872	10.07	9.627462652		25.691	9.796681
25.51	9.86150335	9.71143577	9.96	10.08226342	9.600311705		25.6935	9.819022
25.511	9.911348006	9.708522925	9.913205895	10.13	9.596023385		25.696	9.813198
25.512	9.888997833	9.717805306	9.947444761	10.13	9.616237108		25.6985	9.818942
25.513	9.85	9.746738375	9.978062615	10.12965405	9.640846821		25.701	9.800248
25.514	9.843972924	9.731266262	9.98	10.12102549	9.639138578		25.7035	9.772159
25.515	9.85199293	9.697816778	9.999305343	10.09354129	9.608207857		25.706	9.81152
25.516	9.883823702	9.685584595	9.962987653	10.07234259	9.644644647		25.7085	9.793774
25.517	9.858537455	9.692131779	9.971181252	10.11418919	9.651703904		25.711	9.798503
25.518	9.871248995	9.743215769	10.01177081	10.06691818	9.630967405		25.7135	9.80495
25.519	9.894147723	9.656715789	9.984673354	10.03343169	9.650978235		25.716	9.803744
25.52	9.910081333	9.686715816	9.96	10.10970743	9.643491064		25.7185	9.798127
25.521	9.908318613	9.714521323	9.965882513	10.10230665	9.646571549		25.721	9.817351
25.522	9.859822487	9.73	9.981769764	10.11772473	9.626785641		25.7235	9.808477
25.523	9.842548971	9.72317495	10.01357258	10.16436319	9.644380827		25.726	9.830823
25.524	9.875049579	9.713670076	10.01820076	10.10776537	9.668881039		25.7285	9.801755
25.525	9.869752753	9.746249847	10.00410979	10.13560361	9.643285928		25.731	9.815831
25.526	9.897603957	9.709223373	10	10.15778451	9.618833531		25.7335	9.82054
25.527	9.899436399	9.742306122	10.02354691	10.16	9.604416057		25.736	9.791045
25.528	9.916112638	9.743009299	10.01055452	10.1243936	9.61674422		25.7385	9.769375
25.529	9.867725434	9.724671909	9.978217068	10.12	9.607622162		25.741	9.798928
25.53	9.875733951	9.723517291	9.987663841	10.11107236	9.618025685		25.7435	9.788523
25.531	9.918934383	9.684194363	9.982323711	10.10105535	9.656837857		25.746	9.830352
25.532	9.893071237	9.713362528	9.97	10.10895484	9.653126512		25.7485	9.83023
25.533	9.914272532	9.667163509	9.999475238	10.11	9.644871541		25.751	9.788542
25.534	9.828437487	9.680404437	9.984604734	10.13691314	9.639480009		25.7535	9.823807
25.535	9.855850424	9.65	9.977717043	10.15794653	9.637238126		25.756	9.806213
25.536	9.835919592	9.651924177	10.00772415	10.15242718	9.680071985		25.7585	9.801751
25.537	9.836044962	9.685659828	10.02	10.15	9.652493881		25.761	9.801425
25.538	9.890144818	9.646384458	10.00609383	10.15553964	9.649986982		25.7635	9.804909
25.539	9.867428073	9.692352625	9.98974063	10.13784922	9.640081159		25.766	9.798208
25.54	9.919079445	9.682512077	10.02	10.12555457	9.684868325		25.7685	9.797475
25.541	9.839327097	9.68	10.02	10.12442296	9.632450736		25.771	9.836254
25.542	9.876350949	9.723705515	10.02488942	10.10882766	9.63288939		25.7735	9.819485
25.543	9.866064476	9.703728586	10.03754537	10.08882057	9.68213187		25.776	9.822702
25.544	9.899674648	9.7	10.02263635	10.11920026	9.637678737		25.7785	9.788255
25.545	9.933369229	9.673684846	10.00489875	10.13877286	9.641983757		25.781	9.796062
25.546	9.859956345	9.757727714	10.0224542	10.13	9.602879626		25.7835	9.830013
25.547	9.879888797	9.690956612	10.03246411	10.13	9.64260005		25.786	9.80988
25.548	9.874125479	9.715139473	10.02273464	10.12435903	9.639571462		25.7885	9.815577
25.549	9.846274433	9.728777153	9.977406547	10.10871108	9.620505617		25.791	9.806783
25.55	9.863604486	9.694821774	10.0049375	10.09434511	9.657906937		25.7935	9.819675
25.551	9.901357142	9.70756095	10.02493211	10.10132541	9.687920475		25.796	9.772459
[truncated: 998,000+ more rows]
