# Supplementary material for: Flight Controller as a Low-Cost IMU Sensor for Human Motion Measurement
Source: Sensors (Basel). 2023 Feb 20;23(4):2342. doi: 10.3390/s23042342 (PMC9966737; doi:10.3390/s23042342)
Supplement: Supplementary file 1 [file sensors-23-02342-s001.zip › pre_synchro.csv]

t[s]	FC1	FC2	FC3	FC4	FC5
23.47213	9.91	9.67	10.02	10.15	9.6
23.473132	9.91	9.69	10.02	10.16	9.64
23.474295	9.91	9.66	9.96	10.12	9.61
23.475453	9.88	9.75	9.98	10.08	9.57
23.476453	9.91	9.62	10.02	10.07	9.62
23.477453	9.85	9.68	10	10.08	9.57
23.478452	9.88	9.69	9.97	10.12	9.67
23.479453	9.85	9.7	9.97	10.13	9.64
23.480453	9.92	9.72	9.97	10.12	9.65
23.481453	9.95	9.65	9.99	10.18	9.61
23.482452	9.87	9.76	10.01	10.16	9.62
23.483452	9.9	9.72	10.02	10.13	9.7
23.484452	9.89	9.71	9.99	10.12	9.64
23.485455	9.88	9.67	10.01	10.12	9.67
23.486454	9.89	9.74	9.96	10.17	9.59
23.487456	9.93	9.75	9.95	10.18	9.59
23.488455	9.87	9.72	10.01	10.18	9.59
23.489455	9.92	9.75	10.05	10.16	9.66
23.490455	9.88	9.69	10.02	10.08	9.69
23.491455	9.92	9.75	9.97	10.11	9.68
23.492456	9.8	9.72	9.99	10.05	9.66
23.493455	9.89	9.67	10.03	10.1	9.68
23.494455	9.89	9.67	10.05	10.13	9.73
23.495454	9.91	9.67	10.01	10.17	9.69
23.496454	9.89	9.77	10.02	10.16	9.67
23.497454	9.89	9.71	9.98	10.13	9.71
23.498454	9.87	9.78	10.02	10.13	9.6
23.499612	9.92	9.74	10.02	10.11	9.61
23.500799	9.95	9.71	9.97	10.2	9.61
23.5018	9.9	9.77	9.97	10.14	9.68
23.5028	9.86	9.68	9.96	10.1	9.66
23.5038	9.94	9.73	9.96	10.13	9.62
23.504799	9.84	9.67	10.03	10.18	9.68
23.5058	9.86	9.74	10.02	10.18	9.55
23.5068	9.8	9.68	9.96	10.12	9.61
23.5078	9.83	9.7	10	10.09	9.56
23.508799	9.91	9.71	10.01	10.08	9.63
23.509799	9.92	9.73	9.97	10.07	9.64
23.5108	9.93	9.81	10.01	10.11	9.62
23.511799	9.9	9.68	10.05	10.12	9.63
23.512799	9.93	9.7	9.98	10.11	9.58
23.513799	9.85	9.69	9.98	10.12	9.67
23.514799	9.87	9.71	10.03	10.08	9.62
23.5158	9.86	9.74	10.01	10.1	9.65
23.5168	9.84	9.65	9.94	10.17	9.62
23.5178	9.93	9.71	9.97	10.17	9.61
23.5188	9.87	9.65	9.99	10.1	9.67
23.519801	9.92	9.64	10	10.03	9.55
23.520799	9.9	9.65	10.02	10.1	9.69
23.521801	9.9	9.7	9.95	10.15	9.64
23.522969	9.89	9.79	9.97	10.11	9.65
23.524151	9.85	9.66	10	10.13	9.65
23.525151	9.92	9.74	9.98	10.1	9.65
23.526152	9.8	9.66	9.97	10.17	9.65
23.527153	9.87	9.71	9.97	10.09	9.57
23.528151	9.89	9.7	9.97	10.13	9.65
23.529153	9.89	9.67	9.99	10.1	9.62
23.530151	9.94	9.7	9.98	10.07	9.63
23.531151	9.89	9.67	10.02	10.14	9.59
23.532151	9.92	9.74	10.02	10.16	9.57
23.533151	9.88	9.66	9.99	10.14	9.61
23.534151	9.92	9.7	10.03	10.13	9.58
23.535152	9.89	9.67	10.04	10.18	9.64
23.536152	9.9	9.69	10.02	10.21	9.61
23.537152	9.89	9.7	9.97	10.17	9.62
23.538152	9.83	9.65	10	10.17	9.61
23.539152	9.91	9.72	10.03	10.2	9.64
23.540152	9.8	9.71	10.02	10.13	9.66
23.541152	9.89	9.71	9.98	10.12	9.61
23.542154	9.92	9.78	9.94	10.11	9.67
23.543153	9.88	9.79	9.92	10.16	9.62
23.544152	9.93	9.72	9.96	10.15	9.62
23.545152	9.88	9.7	10	10.12	9.63
23.546317	9.86	9.76	9.98	10.15	9.67
23.547501	9.84	9.71	9.98	10.12	9.6
23.548501	9.94	9.74	9.95	10.13	9.67
23.5495	9.91	9.73	10	10.13	9.59
23.550501	9.91	9.68	9.98	10.18	9.6
23.551501	9.87	9.72	10	10.12	9.63
23.5525	9.81	9.68	10.01	10.1	9.64
23.5535	9.86	9.74	10.02	10.1	9.63
23.554502	9.85	9.68	9.97	10.17	9.58
23.5555	9.9	9.77	10.01	10.08	9.63
23.556502	9.89	9.72	9.98	10.11	9.68
23.557501	9.9	9.71	9.96	10.14	9.65
23.5585	9.89	9.73	9.97	10.2	9.64
23.5595	9.88	9.73	10.1	10.16	9.7
23.5605	9.95	9.77	10.05	10.1	9.71
23.561501	9.88	9.76	10	10.16	9.61
23.5625	9.95	9.68	10.06	10.16	9.7
23.5635	9.89	9.7	9.99	10.15	9.6
23.564502	9.88	9.72	10.01	10.11	9.63
23.565501	9.84	9.62	9.97	10.11	9.62
23.566501	9.91	9.68	9.97	10.13	9.56
23.567501	9.84	9.61	9.93	10.16	9.62
23.568501	9.93	9.67	9.96	10.07	9.57
23.569503	9.87	9.66	9.97	10.1	9.65
23.570687	9.89	9.66	10	10.14	9.58
23.571846	9.88	9.73	9.98	10.15	9.58
23.572845	9.87	9.79	9.95	10.18	9.58
23.573845	9.98	9.73	10.02	10.12	9.66
23.574845	9.85	9.75	10.03	10.09	9.72
23.575847	9.92	9.77	9.96	10.11	9.61
23.576848	9.85	9.73	9.96	10.08	9.66
23.577847	9.9	9.75	9.95	10.09	9.53
23.578847	9.9	9.64	9.98	10.16	9.56
23.579847	9.84	9.74	9.98	10.18	9.63
23.580847	9.93	9.64	9.99	10.13	9.57
23.581848	9.85	9.67	9.98	10.11	9.62
23.582848	9.92	9.68	10.01	10.15	9.63
23.583847	9.92	9.72	9.98	10.17	9.63
23.584847	9.93	9.78	9.94	10.19	9.54
23.585848	9.88	9.68	10.02	10.17	9.6
23.586848	9.83	9.71	10.01	10.13	9.66
23.587847	9.89	9.64	9.98	10.11	9.59
23.588848	9.85	9.74	9.99	10.11	9.64
23.589848	9.94	9.69	10	10.18	9.62
23.590848	9.91	9.68	9.97	10.17	9.7
23.591848	9.91	9.68	10.02	10.15	9.69
23.592848	9.91	9.73	10.06	10.17	9.73
23.593848	9.94	9.72	10.07	10.19	9.65
23.595034	9.93	9.73	9.98	10.17	9.63
23.596193	9.88	9.79	9.96	10.16	9.69
23.597193	9.89	9.74	9.97	10.11	9.65
23.598193	9.94	9.68	9.98	10.15	9.68
23.599193	9.95	9.8	9.99	10.14	9.59
23.600193	9.89	9.74	10.01	10.16	9.63
23.601193	9.99	9.76	9.96	10.16	9.62
23.602193	9.85	9.68	9.99	10.15	9.62
23.603193	9.94	9.71	10.03	10.14	9.66
23.604193	9.88	9.72	10.03	10.15	9.55
23.605193	9.89	9.7	10.02	10.14	9.61
23.606193	9.96	9.75	9.99	10.1	9.61
23.607193	9.84	9.7	9.96	10.07	9.61
23.608193	9.93	9.76	9.97	10.07	9.61
23.609193	9.83	9.72	9.98	10.05	9.61
23.610193	9.89	9.78	10.04	10.09	9.63
23.611193	9.92	9.74	9.99	10.12	9.6
23.612194	9.83	9.7	10	10.13	9.67
23.613195	9.83	9.73	9.97	10.13	9.62
23.614194	9.9	9.69	9.96	10.06	9.68
23.615194	9.88	9.71	9.93	10.09	9.67
23.616194	9.91	9.64	9.97	10.17	9.64
23.617194	9.88	9.7	10.02	10.09	9.67
23.618382	9.9	9.69	10.07	10.13	9.6
23.619545	9.9	9.7	10.06	10.17	9.67
23.620544	9.92	9.78	10.03	10.16	9.64
23.621544	9.87	9.7	10.06	10.18	9.67
23.622544	9.91	9.75	10.03	10.16	9.62
23.623545	9.86	9.7	10.02	10.15	9.64
23.624544	9.89	9.75	10.04	10.11	9.7
23.625545	9.93	9.8	10.05	10.1	9.62
23.626544	9.9	9.79	10.01	10.15	9.71
23.627546	9.92	9.81	10.02	10.14	9.65
23.628545	9.89	9.69	10.03	10.15	9.67
23.629545	9.98	9.71	10.03	10.12	9.63
23.630545	9.91	9.69	10.01	10.15	9.57
23.631548	9.95	9.75	10.02	10.14	9.68
23.632548	9.9	9.73	9.96	10.12	9.59
23.633548	9.92	9.72	9.96	10.12	9.66
23.634548	9.84	9.73	10.05	10.12	9.63
23.635548	9.91	9.69	10.01	10.14	9.65
23.636547	9.87	9.72	9.96	10.12	9.64
23.637548	9.85	9.65	9.97	10.11	9.53
23.638549	9.86	9.66	9.98	10.1	9.61
23.639549	9.85	9.69	9.92	10.09	9.58
23.64055	9.91	9.68	9.94	10.08	9.64
23.641736	9.87	9.75	9.93	10.07	9.63
23.642918	9.96	9.71	9.95	10.11	9.7
23.643918	9.92	9.72	9.94	10.15	9.59
23.644918	9.92	9.67	10.02	10.1	9.68
23.645918	9.83	9.71	10.01	10.08	9.59
23.646918	9.86	9.72	10	10.13	9.71
23.647918	9.95	9.68	9.99	10.13	9.65
23.648918	9.87	9.73	10	10.12	9.65
23.649918	9.89	9.68	10.04	10.12	9.62
23.650919	9.9	9.73	10	10.12	9.63
23.651918	9.94	9.68	10	10.16	9.65
23.652918	9.85	9.71	9.96	10.15	9.62
23.653918	9.84	9.7	9.99	10.12	9.67
23.654918	9.96	9.68	9.96	10.07	9.66
23.655919	9.83	9.71	9.97	10.12	9.65
23.656918	9.88	9.63	10.04	10.14	9.62
23.657918	9.85	9.73	10.09	10.18	9.55
23.658918	9.9	9.65	10.02	10.13	9.62
23.659918	9.85	9.69	9.97	10.1	9.56
23.660918	9.86	9.71	10.01	10.11	9.7
23.661918	9.9	9.7	10.01	10.1	9.62
23.662918	9.8	9.75	10.01	10.09	9.62
23.663918	9.85	9.67	9.98	10.13	9.63
23.664918	9.87	9.73	9.92	10.14	9.63
23.665918	9.89	9.66	9.99	10.12	9.68
23.667279	9.88	9.69	10.02	10.11	9.54
23.668279	9.89	9.69	10	10.1	9.66
23.669279	9.91	9.66	10.02	10.12	9.6
23.67028	9.84	9.7	9.96	10.11	9.66
23.67128	9.93	9.65	10.01	10.13	9.68
23.672279	9.86	9.74	10.07	10.15	9.58
23.673279	9.89	9.69	10.06	10.13	9.67
23.674281	9.89	9.7	10	10.18	9.64
23.67528	9.87	9.72	10	10.14	9.7
23.676279	9.89	9.73	10.04	10.14	9.63
23.677279	9.84	9.72	10.01	10.15	9.63
23.678279	9.89	9.61	9.96	10.08	9.62
23.67928	9.88	9.69	9.96	10.07	9.6
23.680279	9.88	9.69	10.03	10.14	9.66
23.681279	9.89	9.73	10.01	10.15	9.65
23.682279	9.84	9.73	10	10.1	9.66
23.683279	9.92	9.63	10.02	10.11	9.64
23.684279	9.84	9.73	10.03	10.19	9.67
23.685279	9.94	9.7	10.05	10.16	9.7
23.68628	9.88	9.73	10.04	10.18	9.69
23.687283	9.92	9.72	9.98	10.18	9.7
23.688281	9.9	9.72	9.98	10.22	9.63
23.689284	9.87	9.75	10.01	10.22	9.7
23.690441	9.93	9.74	9.98	10.13	9.57
23.6916	9.84	9.82	10.01	10.16	9.62
23.6926	9.94	9.71	10.03	10.14	9.64
23.6936	9.92	9.72	10.04	10.15	9.6
23.694599	9.94	9.69	10.06	10.11	9.71
23.695599	9.9	9.76	10.03	10.08	9.61
23.6966	9.84	9.72	9.98	10.16	9.6
23.6976	9.92	9.74	9.98	10.11	9.58
23.698599	9.84	9.65	10	10.11	9.66
23.699599	9.9	9.78	10.02	10.13	9.68
23.7006	9.85	9.73	10.02	10.11	9.63
23.701599	9.88	9.7	10.01	10.15	9.66
23.702599	9.92	9.75	10.04	10.15	9.6
23.703599	9.91	9.69	10.03	10.17	9.66
23.7046	9.96	9.75	10.01	10.14	9.53
23.705599	9.93	9.69	10.04	10.09	9.58
23.706599	9.91	9.67	9.95	10.13	9.59
23.7076	9.88	9.66	9.96	10.14	9.54
23.708601	9.91	9.68	10.04	10.14	9.63
23.7096	9.89	9.6	10.01	10.12	9.64
23.7106	9.89	9.68	10.01	10.16	9.68
23.7116	9.91	9.75	9.98	10.18	9.62
23.712599	9.86	9.69	10	10.13	9.59
23.713793	9.93	9.73	9.99	10.1	9.66
23.71495	9.88	9.7	10	10.15	9.68
23.715953	9.91	9.76	10.02	10.17	9.59
23.716951	9.92	9.72	9.99	10.11	9.62
23.717952	9.92	9.78	9.99	10.12	9.56
23.718951	9.89	9.72	9.96	10.16	9.59
23.719951	9.86	9.77	9.97	10.16	9.59
23.720951	9.95	9.7	9.95	10.11	9.59
23.721952	9.86	9.72	9.97	10.19	9.69
23.722951	9.86	9.68	9.97	10.14	9.66
23.723952	9.85	9.65	9.95	10.17	9.64
23.724951	9.87	9.75	10.01	10.15	9.62
23.725952	9.94	9.63	9.98	10.09	9.62
23.726951	9.85	9.71	9.96	10.1	9.67
23.727951	9.88	9.71	9.94	10.14	9.63
23.728951	9.91	9.75	10.02	10.12	9.63
23.729952	9.89	9.71	9.99	10.12	9.6
23.730952	9.9	9.67	10	10.12	9.68
23.731951	9.88	9.73	10.02	10.17	9.66
23.732951	9.86	9.7	10	10.14	9.62
23.733951	9.92	9.7	9.97	10.15	9.64
23.734952	9.88	9.7	10	10.18	9.59
23.735951	9.88	9.7	10	10.14	9.65
23.736952	9.83	9.7	10	10.13	9.67
23.738138	9.83	9.7	10	10.11	9.73
23.739301	9.85	9.75	9.97	10.11	9.63
23.740301	9.91	9.72	9.96	10.16	9.63
23.741301	9.9	9.73	9.99	10.16	9.71
23.742302	9.91	9.67	10.02	10.14	9.65
23.743303	9.89	9.68	10.03	10.08	9.69
23.744302	9.84	9.73	10.01	10.09	9.61
23.745302	9.86	9.73	10.05	10.16	9.63
23.746301	9.84	9.73	10.05	10.14	9.65
23.747301	9.88	9.67	9.99	10.1	9.63
23.748301	9.85	9.68	9.95	10.08	9.65
23.749301	9.9	9.65	9.93	10.05	9.58
23.750301	9.89	9.71	9.98	10.1	9.62
23.751301	9.85	9.73	9.98	10.12	9.58
23.752301	9.91	9.73	9.98	10.12	9.62
23.753302	9.87	9.77	9.97	10.15	9.66
23.754301	9.91	9.69	9.96	10.12	9.66
23.755301	9.89	9.73	10.01	10.14	9.69
23.756301	9.96	9.68	10	10.1	9.62
23.757301	9.96	9.7	10.07	10.14	9.67
23.758303	9.9	9.75	10.02	10.11	9.58
23.759301	9.97	9.68	10.07	10.16	9.64
23.760301	9.86	9.73	10.02	10.09	9.62
23.761302	9.92	9.7	10	10.12	9.66
23.762483	9.89	9.79	9.98	10.15	9.63
23.763667	9.93	9.75	9.96	10.18	9.64
23.764666	9.9	9.73	9.98	10.16	9.73
23.765667	9.89	9.74	10.03	10.13	9.6
23.766665	9.97	9.71	9.98	10.14	9.69
23.767665	9.9	9.75	10.03	10.15	9.65
23.768665	9.91	9.74	10.02	10.14	9.66
23.769665	9.89	9.78	10	10.13	9.65
23.770666	9.89	9.68	10.04	10.07	9.58
23.771666	9.93	9.68	9.99	10.2	9.64
23.772666	9.83	9.67	10	10.13	9.62
23.773665	9.9	9.62	9.95	10.1	9.65
23.774666	9.84	9.65	9.93	10.1	9.62
23.775666	9.94	9.63	9.99	10.1	9.6
23.776665	9.91	9.69	10.01	10.11	9.63
23.777666	9.86	9.66	10	10.1	9.6
23.778667	9.88	9.72	9.98	10.07	9.73
23.779665	9.87	9.74	9.95	10.07	9.63
23.780665	9.9	9.67	9.97	10.12	9.7
23.781665	9.87	9.75	10.03	10.14	9.62
23.782665	9.93	9.67	9.96	10.12	9.59
23.783666	9.94	9.72	9.98	10.09	9.67
23.784665	9.95	9.78	9.98	10.12	9.61
23.785852	9.89	9.77	9.99	10.17	9.63
23.787039	9.87	9.77	9.98	10.15	9.59
23.788039	9.94	9.69	10.02	10.17	9.72
23.789039	9.85	9.74	10.04	10.19	9.64
23.79004	9.9	9.72	10.02	10.16	9.57
23.791039	9.88	9.74	10.08	10.14	9.62
23.79204	9.87	9.72	10.02	10.11	9.62
23.79304	9.84	9.67	9.99	10.2	9.66
23.794039	9.86	9.74	9.96	10.14	9.6
23.795039	9.9	9.72	10.04	10.14	9.62
23.796039	9.84	9.76	10	10.18	9.62
23.797039	9.91	9.67	9.98	10.1	9.65
23.798039	9.88	9.68	10.07	10.04	9.63
23.79904	9.89	9.63	10.02	10.1	9.58
23.800041	9.9	9.69	10.01	10.12	9.73
23.801041	9.88	9.67	10	10.13	9.65
23.802042	9.91	9.66	9.97	10.12	9.66
23.803041	9.87	9.72	9.94	10.06	9.64
23.804041	9.9	9.66	9.97	10.1	9.64
23.805041	9.87	9.75	9.96	10.14	9.69
23.806043	9.9	9.74	10.02	10.09	9.63
23.807043	9.89	9.73	9.98	10.12	9.66
23.808043	9.86	9.7	9.95	10.16	9.59
23.80923	9.89	9.7	9.97	10.11	9.63
23.810389	9.89	9.75	9.99	10.09	9.63
23.811389	9.95	9.69	10.01	10.09	9.65
23.812389	9.84	9.74	10.01	10.18	9.67
23.81339	9.85	9.71	9.97	10.22	9.61
23.81439	9.84	9.67	9.97	10.1	9.68
23.81539	9.82	9.76	9.96	10.08	9.61
23.816391	9.91	9.69	9.95	10.07	9.6
23.817391	9.82	9.71	10	10.14	9.54
23.818391	9.88	9.66	9.92	10.12	9.62
23.819392	9.83	9.72	9.98	10.07	9.57
23.820391	9.9	9.71	10.02	10.12	9.62
23.821394	9.9	9.74	10.01	10.1	9.57
23.822393	9.91	9.71	10.02	10.13	9.6
23.823392	9.89	9.63	10.03	10.13	9.57
23.824393	9.8	9.76	10.02	10.07	9.59
23.825393	9.88	9.72	10.01	10.15	9.68
23.826392	9.84	9.73	10	10.14	9.59
23.827392	9.89	9.69	9.98	10.12	9.66
23.828392	9.92	9.7	9.97	10.13	9.63
23.829392	9.84	9.69	9.94	10.12	9.63
23.830392	9.93	9.68	9.96	10.16	9.62
23.831392	9.91	9.71	9.98	10.11	9.66
23.832393	9.92	9.65	9.95	10.05	9.7
23.833574	9.85	9.75	9.94	10.1	9.72
23.834736	9.88	9.7	9.98	10.15	9.63
23.835739	9.87	9.74	10.02	10.2	9.68
23.836738	9.91	9.64	10.03	10.18	9.64
23.837738	9.82	9.68	10.05	10.18	9.62
23.838738	9.9	9.68	10.04	10.12	9.68
23.839738	9.92	9.76	10	10.17	9.55
23.840737	9.9	9.72	10.02	10.14	9.68
23.841737	9.85	9.71	10.06	10.18	9.65
23.842737	9.89	9.76	10.04	10.18	9.68
23.843737	9.95	9.7	9.97	10.16	9.67
23.844737	9.85	9.79	10	10.14	9.64
23.845737	9.92	9.79	10.03	10.18	9.67
23.846738	9.89	9.75	10.03	10.14	9.61
23.847737	9.85	9.72	10	10.16	9.7
23.848739	9.92	9.66	10.01	10.12	9.61
23.849737	9.87	9.73	9.97	10.1	9.68
23.850737	9.88	9.76	10	10.12	9.62
23.851738	9.84	9.68	10.02	10.17	9.58
23.852738	9.84	9.75	10	10.17	9.58
23.853737	9.83	9.71	9.97	10.12	9.58
23.854738	9.83	9.73	9.97	10.1	9.5
23.855738	9.86	9.68	9.95	10.13	9.59
23.856738	9.81	9.75	9.95	10.12	9.55
23.857929	9.85	9.66	9.99	10.12	9.61
23.859088	9.93	9.64	9.98	10.07	9.56
23.860087	9.86	9.7	9.97	10.08	9.64
23.861087	9.9	9.68	10.03	10.14	9.57
23.862087	9.94	9.7	10	10.13	9.6
23.863087	9.85	9.72	9.96	10.17	9.58
23.864088	9.94	9.66	10.01	10.18	9.63
23.865088	9.87	9.72	10	10.12	9.62
23.866088	9.98	9.62	10	10.12	9.62
23.867088	9.94	9.71	10	10.2	9.67
23.868088	9.96	9.73	10.02	10.2	9.56
23.869088	9.94	9.7	10.03	10.14	9.68
23.870089	9.84	9.69	10.05	10.15	9.63
23.871088	9.89	9.64	9.98	10.19	9.66
23.872089	9.84	9.76	9.97	10.19	9.62
23.873089	9.91	9.71	10	10.14	9.65
23.874088	9.82	9.77	10.01	10.11	9.7
23.875088	9.88	9.76	9.98	10.08	9.6
23.87609	9.85	9.73	10.02	10.09	9.62
23.877088	9.82	9.75	9.98	10.12	9.58
23.87809	9.91	9.65	10.01	10.15	9.63
23.879088	9.92	9.67	10	10.17	9.66
23.880088	9.95	9.67	10.02	10.15	9.56
23.881275	9.83	9.75	9.99	10.1	9.63
23.882435	9.86	9.68	9.96	10.08	9.59
23.883436	9.88	9.67	9.98	10.13	9.62
23.884435	9.88	9.73	9.99	10.13	9.55
23.885434	9.88	9.68	9.97	10.1	9.63
23.886435	9.83	9.68	9.99	10.09	9.65
23.887434	9.92	9.67	9.96	10.12	9.64
23.888434	9.89	9.73	9.99	10.1	9.67
23.889434	9.96	9.7	10.02	10.14	9.58
23.890434	9.98	9.67	10.01	10.11	9.67
23.891435	9.93	9.7	10.02	10.1	9.63
23.892435	9.96	9.68	10.07	10.15	9.71
23.893435	9.87	9.76	10	10.17	9.7
23.894436	9.93	9.73	10.07	10.2	9.68
23.895435	9.88	9.74	10.03	10.17	9.73
23.896436	9.95	9.77	9.98	10.16	9.74
23.897435	9.97	9.73	10.03	10.15	9.74
23.898436	9.9	9.78	10.03	10.21	9.61
23.899436	9.9	9.7	9.98	10.19	9.65
23.900435	9.86	9.77	9.99	10.18	9.64
23.901435	9.89	9.71	9.99	10.16	9.65
23.902436	9.85	9.76	9.96	10.08	9.7
23.903435	9.86	9.72	9.96	10.18	9.63
23.904607	9.91	9.66	9.96	10.13	9.65
23.905792	9.87	9.74	9.98	10.2	9.64
23.906793	9.87	9.69	9.96	10.14	9.64
23.907792	9.88	9.7	9.95	10.06	9.63
23.908792	9.93	9.63	9.96	10.09	9.54
23.909793	9.83	9.65	9.9	10.09	9.6
23.910793	9.81	9.68	9.95	10.06	9.57
23.911793	9.85	9.63	9.96	10.12	9.62
23.912794	9.87	9.68	9.96	10.17	9.55
23.913794	9.95	9.69	9.97	10.08	9.64
23.914794	9.85	9.73	9.96	10.07	9.63
23.915794	9.89	9.64	9.98	10.13	9.62
23.916794	9.87	9.73	9.99	10.16	9.69
23.917796	9.89	9.68	9.96	10.18	9.61
23.918795	9.96	9.69	10.06	10.18	9.7
23.919797	9.9	9.75	10.03	10.18	9.62
23.920796	9.96	9.68	10	10.22	9.6
23.921796	9.89	9.77	10	10.15	9.66
23.922796	9.88	9.71	9.99	10.15	9.63
23.923796	9.9	9.71	9.97	10.18	9.7
23.924796	9.98	9.73	10	10.18	9.68
23.925798	9.93	9.73	10.04	10.17	9.72
23.926797	9.84	9.74	10.02	10.17	9.67
23.927797	9.9	9.68	9.99	10.18	9.65
23.929144	9.88	9.73	9.95	10.12	9.65
23.930144	9.87	9.63	10	10.08	9.59
23.931145	9.84	9.71	10.02	10.17	9.64
23.932143	9.86	9.7	9.99	10.12	9.6
23.933145	9.85	9.69	9.99	10.14	9.68
23.934143	9.92	9.7	10.02	10.12	9.67
23.935143	9.83	9.63	9.95	10.1	9.66
23.936143	9.93	9.73	9.99	10.13	9.62
23.937143	9.87	9.69	9.99	10.15	9.59
23.938143	9.9	9.72	9.98	10.09	9.62
23.939143	9.93	9.72	9.97	10.12	9.59
23.940143	9.86	9.72	10.01	10.12	9.64
23.941143	9.87	9.71	9.98	10.18	9.65
23.942143	9.88	9.67	10.04	10.12	9.65
23.943143	9.92	9.73	10.03	10.13	9.67
23.944143	9.92	9.72	10.03	10.13	9.62
23.945145	9.94	9.74	9.99	10.08	9.65
23.946144	9.93	9.72	10.04	10.12	9.58
23.947145	9.91	9.7	9.99	10.13	9.65
23.948145	9.96	9.71	9.98	10.16	9.59
23.949146	9.9	9.72	9.97	10.11	9.6
23.950145	9.96	9.75	9.95	10.06	9.59
23.951145	9.93	9.71	9.97	10.09	9.59
23.952146	9.93	9.74	10.02	10.16	9.72
23.953315	9.92	9.7	10.03	10.14	9.61
23.954477	9.9	9.73	9.99	10.13	9.69
23.955477	9.92	9.66	9.96	10.14	9.66
23.956477	9.85	9.74	9.94	10.13	9.69
23.957477	9.91	9.71	9.97	10.13	9.67
23.958478	9.86	9.7	9.94	10.13	9.61
23.959477	9.84	9.72	10.09	10.1	9.63
23.960477	9.89	9.71	10.09	10.14	9.61
23.961478	9.83	9.73	10.05	10.14	9.67
23.962477	9.95	9.68	9.98	10.14	9.62
23.963477	9.9	9.71	10	10.09	9.59
23.964477	9.93	9.69	9.98	10.14	9.67
23.965478	9.87	9.74	9.94	10.2	9.63
23.966478	9.87	9.73	9.94	10.12	9.62
23.967479	9.87	9.68	9.98	10.13	9.59
23.968478	9.78	9.74	10.01	10.13	9.61
23.969478	9.88	9.67	9.99	10.1	9.61
23.970478	9.88	9.7	10.04	10.13	9.63
23.971478	9.89	9.71	10.03	10.1	9.59
23.972479	9.88	9.76	9.99	10.12	9.53
23.973478	9.88	9.75	9.96	10.12	9.64
23.974478	9.9	9.69	10.01	10.06	9.65
23.975478	9.87	9.72	9.98	10.11	9.74
23.976633	9.93	9.7	10	10.12	9.67
23.977792	9.94	9.76	10.02	10.1	9.65
23.978791	9.92	9.7	10.06	10.13	9.66
23.979791	9.9	9.68	10.06	10.09	9.69
23.980791	9.93	9.68	10.03	10.07	9.61
23.981792	9.87	9.7	10	10.12	9.7
23.982792	9.92	9.78	10.03	10.14	9.63
23.983792	9.91	9.71	10.01	10.09	9.64
23.984791	9.95	9.76	9.99	10.1	9.66
23.985792	9.93	9.7	10.01	10.16	9.7
23.986791	9.91	9.76	10.05	10.18	9.71
23.987792	9.96	9.73	9.99	10.18	9.62
23.988793	9.85	9.71	9.96	10.17	9.6
23.989791	9.92	9.76	9.96	10.15	9.6
23.990791	9.84	9.69	9.96	10.15	9.61
23.991791	9.87	9.77	9.97	10.12	9.66
23.992791	9.82	9.74	9.98	10.13	9.6
23.993791	9.84	9.75	9.99	10.18	9.6
23.994791	9.91	9.69	10.01	10.13	9.54
23.995791	9.88	9.69	10	10.1	9.65
23.996792	9.9	9.74	9.98	10.16	9.52
23.997791	9.78	9.72	10.02	10.14	9.58
23.998792	9.85	9.71	9.98	10.11	9.58
23.999973	9.88	9.65	9.98	10.15	9.55
24.001134	9.85	9.71	10	10.15	9.62
24.002133	9.89	9.75	10.02	10.13	9.54
24.003136	9.87	9.67	9.97	10.14	9.61
24.004135	9.96	9.75	9.97	10.14	9.65
24.005135	9.93	9.68	9.99	10.2	9.63
24.006135	9.94	9.78	9.99	10.16	9.63
24.007135	9.97	9.69	10.01	10.11	9.62
24.008134	9.9	9.66	10.01	10.08	9.67
24.009134	9.95	9.63	10.08	10.14	9.57
24.010134	9.9	9.71	10.07	10.2	9.66
24.011134	9.94	9.8	10.06	10.19	9.65
24.012134	9.88	9.72	10.02	10.19	9.67
24.013135	9.86	9.79	9.99	10.15	9.66
24.014135	9.89	9.73	10	10.14	9.64
24.015134	9.86	9.76	9.99	10.12	9.65
24.016135	9.92	9.77	9.99	10.14	9.59
24.017134	9.9	9.74	9.98	10.12	9.66
24.018134	9.86	9.76	9.96	10.18	9.64
24.019134	9.85	9.66	10.03	10.17	9.62
24.020134	9.93	9.72	10.01	10.15	9.64
24.021135	9.96	9.67	10.05	10.14	9.61
24.022135	9.85	9.69	9.99	10.14	9.62
24.023136	9.9	9.67	9.97	10.1	9.59
24.024136	9.86	9.68	10	10.11	9.66
24.025301	9.89	9.77	10.03	10.13	9.6
24.026458	9.79	9.68	9.95	10.12	9.61
24.027458	9.87	9.68	9.99	10.09	9.64
24.028458	9.85	9.64	9.99	10.14	9.63
24.02946	9.88	9.69	9.98	10.12	9.66
24.030459	9.91	9.72	10.03	10.14	9.6
24.03146	9.84	9.73	10.03	10.16	9.6
24.032459	9.89	9.73	10	10.09	9.62
24.033459	9.92	9.61	9.98	10.08	9.65
24.034459	9.93	9.71	9.96	10.14	9.66
24.035459	9.9	9.71	9.97	10.14	9.58
24.03646	9.97	9.71	9.98	10.09	9.67
24.037461	9.85	9.72	9.99	10.12	9.64
24.03846	9.89	9.71	10.03	10.09	9.66
24.039461	9.86	9.68	10.07	10.07	9.59
24.040461	9.9	9.66	10.05	10.08	9.6
24.04146	9.85	9.73	9.98	10.04	9.6
24.042461	9.84	9.66	9.94	10.11	9.56
24.04346	9.85	9.69	9.98	10.12	9.66
24.044461	9.82	9.68	9.97	10.12	9.62
24.04546	9.91	9.65	9.94	10.09	9.62
24.04646	9.9	9.71	9.96	10.1	9.6
24.04746	9.88	9.69	10	10.1	9.61
24.048653	9.95	9.73	9.99	10.14	9.65
24.049813	9.96	9.66	9.99	10.11	9.59
24.050812	9.94	9.7	10.03	10.14	9.64
24.051812	9.83	9.71	9.98	10.14	9.62
24.052812	9.91	9.73	10.01	10.19	9.62
24.053812	9.93	9.62	9.98	10.16	9.59
24.054812	9.97	9.7	9.98	10.12	9.59
24.055812	9.93	9.7	10.03	10.11	9.66
24.056812	9.9	9.7	10.06	10.12	9.58
24.057814	9.94	9.71	10.02	10.09	9.68
24.058812	9.85	9.7	10.04	10.14	9.62
24.059812	9.92	9.72	10.04	10.11	9.64
24.060812	9.89	9.64	9.96	10.11	9.64
24.061813	9.97	9.74	10.02	10.12	9.62
24.062812	9.91	9.7	9.97	10.07	9.71
24.063812	9.83	9.73	9.97	10.08	9.6
24.064812	9.92	9.72	10	10.08	9.67
24.065813	9.86	9.64	10.05	10.09	9.57
24.066812	9.94	9.68	9.98	10.1	9.63
24.067813	9.86	9.68	10.01	10.11	9.59
24.068812	9.92	9.68	10.02	10.16	9.55
24.069812	9.88	9.74	10.02	10.13	9.63
24.070814	9.84	9.72	9.95	10.13	9.64
24.071994	9.95	9.66	9.95	10.14	9.71
24.07318	9.89	9.75	10.02	10.12	9.69
24.07418	9.99	9.68	10.02	10.12	9.65
24.07518	9.89	9.77	9.99	10.14	9.56
24.07618	9.91	9.72	10.04	10.17	9.65
24.07718	9.9	9.74	10.03	10.16	9.62
24.078181	9.87	9.76	9.99	10.15	9.73
24.079181	9.93	9.71	9.97	10.16	9.67
24.080182	9.89	9.78	9.97	10.19	9.68
24.081181	9.95	9.72	10.01	10.18	9.64
24.082181	9.86	9.75	10	10.14	9.63
24.083181	9.85	9.72	9.96	10.08	9.69
24.08418	9.91	9.66	9.97	10.11	9.62
24.085181	9.87	9.67	9.92	10.11	9.67
24.086181	9.88	9.68	9.96	10.1	9.58
24.087182	9.88	9.74	10	10.1	9.65
24.088182	9.93	9.66	9.98	10.07	9.63
24.089182	9.85	9.67	9.98	10.08	9.67
24.090183	9.83	9.69	9.97	10.12	9.64
24.091182	9.9	9.69	9.97	10.18	9.52
24.092182	9.86	9.75	10.02	10.07	9.63
24.093185	9.93	9.68	10.01	10.07	9.59
24.094183	9.84	9.69	9.97	10.1	9.62
24.095533	9.92	9.63	9.94	10.11	9.55
24.096533	9.87	9.72	9.99	10.11	9.66
24.097533	9.87	9.7	9.98	10.11	9.57
24.098532	9.91	9.72	10	10.11	9.64
24.099532	9.9	9.73	9.95	10.13	9.6
24.100532	9.92	9.69	10	10.16	9.64
24.101532	9.9	9.73	10.07	10.14	9.62
24.102533	9.95	9.64	10.05	10.11	9.61
24.103532	9.86	9.71	10.04	10.14	9.67
24.104533	9.9	9.73	9.96	10.14	9.61
24.105533	9.9	9.73	9.99	10.13	9.74
24.106534	9.85	9.78	10.03	10.18	9.63
24.107534	9.89	9.71	10.02	10.15	9.66
24.108534	9.89	9.79	9.97	10.15	9.66
24.109535	9.92	9.72	9.97	10.11	9.56
24.110534	9.89	9.76	9.97	10.09	9.62
24.111535	9.88	9.72	9.99	10.11	9.54
24.112535	9.84	9.71	10	10.14	9.67
24.113534	9.92	9.69	9.99	10.14	9.62
24.114534	9.88	9.67	9.99	10.07	9.59
24.115535	9.93	9.73	10	10.02	9.58
24.116534	9.9	9.65	10.02	10.05	9.61
24.117534	9.87	9.73	9.96	10.11	9.62
24.118534	9.93	9.72	9.97	10.14	9.58
24.119534	9.85	9.73	9.99	10.12	9.69
24.120726	9.91	9.74	9.97	10.16	9.67
24.121888	9.89	9.71	10.06	10.13	9.73
24.122888	9.95	9.75	10.03	10.14	9.68
24.123888	9.91	9.72	9.97	10.15	9.66
24.124888	9.88	9.8	10	10.11	9.72
24.125888	9.93	9.69	10.01	10.12	9.67
24.126889	9.92	9.74	10.02	10.18	9.7
24.127891	9.97	9.81	9.96	10.17	9.62
24.128889	9.88	9.71	9.96	10.13	9.69
24.129889	9.95	9.79	9.98	10.14	9.64
24.130889	9.94	9.68	10	10.1	9.64
24.131889	9.93	9.7	10.01	10.12	9.63
24.132888	9.91	9.7	9.99	10.13	9.65
24.133888	9.89	9.74	10.04	10.1	9.72
24.134891	9.92	9.77	9.98	10.2	9.62
24.135889	9.84	9.72	10.06	10.09	9.62
24.136891	9.89	9.75	10	10.08	9.64
24.13789	9.83	9.71	9.95	10.13	9.61
24.13889	9.83	9.72	9.96	10.07	9.62
24.13989	9.84	9.72	9.94	10.03	9.56
24.140893	9.85	9.67	9.97	10.04	9.63
24.141891	9.88	9.7	10	10.13	9.57
24.142893	9.8	9.67	9.99	10.15	9.61
24.144051	9.87	9.72	10.04	10.11	9.58
24.14521	9.97	9.65	10	10.14	9.61
24.14621	9.97	9.7	9.98	10.1	9.7
24.147209	9.91	9.7	10.02	10.11	9.63
24.14821	9.9	9.73	10.02	10.11	9.69
24.14921	9.86	9.72	10.01	10.1	9.62
24.150209	9.98	9.69	10.05	10.13	9.67
24.151209	9.95	9.72	10.03	10.15	9.65
24.152209	9.91	9.69	10.02	10.16	9.61
24.153209	9.9	9.71	10	10.18	9.64
24.154209	9.87	9.75	9.98	10.18	9.6
24.155209	9.94	9.76	10	10.18	9.65
24.156209	9.9	9.79	10.01	10.16	9.58
24.157209	9.87	9.73	10	10.13	9.63
24.15821	9.79	9.78	9.97	10.14	9.65
24.159209	9.86	9.65	9.97	10.14	9.62
24.160209	9.93	9.72	10.05	10.17	9.73
24.161209	9.87	9.72	10.02	10.14	9.62
24.162211	9.9	9.69	10	10.03	9.61
24.163209	9.85	9.72	9.99	10.07	9.57
24.164211	9.84	9.64	9.96	10.13	9.6
24.16521	9.88	9.69	9.95	10.23	9.62
24.166209	9.89	9.7	9.92	10.18	9.55
24.167397	9.91	9.78	9.99	10.16	9.62
24.168556	9.84	9.75	9.99	10.14	9.52
24.169555	9.96	9.72	10.02	10.18	9.64
24.170556	9.89	9.78	9.97	10.17	9.62
24.171556	9.9	9.64	10.04	10.1	9.71
24.172556	9.84	9.62	9.96	10.15	9.67
24.173556	9.83	9.59	9.98	10.14	9.61
24.174557	9.91	9.68	10.05	10.13	9.65
24.175556	9.88	9.68	10.03	10.15	9.6
24.176556	9.93	9.7	10.04	10.18	9.69
24.177558	9.88	9.79	10.03	10.18	9.62
24.178558	9.91	9.66	10.01	10.16	9.58
24.179558	9.87	9.75	10.02	10.14	9.65
24.180558	9.92	9.75	10	10.15	9.6
24.181558	9.85	9.76	9.97	10.12	9.66
24.182558	9.84	9.72	9.99	10.1	9.58
24.183559	9.9	9.69	10	10.1	9.63
24.184558	9.86	9.81	10.03	10.05	9.51
24.185559	9.91	9.71	10.07	10.08	9.59
24.186559	9.85	9.77	10.02	10.08	9.61
24.187559	9.89	9.69	9.94	10.13	9.57
24.188559	9.92	9.73	9.99	10.09	9.62
24.189559	9.88	9.68	9.98	10.13	9.55
24.190745	9.91	9.68	10.02	10.16	9.66
24.191908	9.96	9.74	10	10.1	9.6
24.192909	9.88	9.73	9.97	10.14	9.66
24.193908	9.89	9.7	10.01	10.17	9.63
24.194909	9.93	9.7	9.99	10.18	9.58
24.19591	9.91	9.77	10	10.16	9.65
24.196912	9.92	9.69	9.96	10.15	9.61
24.19791	9.85	9.74	10.05	10.13	9.69
24.198913	9.94	9.7	10	10.14	9.64
24.199912	9.88	9.69	10.02	10.18	9.71
24.200912	9.9	9.68	10.03	10.15	9.67
24.201912	9.86	9.73	10.04	10.1	9.64
24.202912	9.79	9.71	10.05	10.09	9.71
24.203912	9.95	9.73	10.02	10.14	9.62
24.204911	9.84	9.77	9.96	10.13	9.66
24.205911	9.89	9.68	10.04	10.14	9.59
24.206912	9.87	9.72	10.04	10.07	9.61
24.207911	9.86	9.68	9.99	10.1	9.63
24.208912	9.89	9.77	9.95	10.09	9.6
24.209912	9.85	9.73	9.99	10.07	9.63
24.210912	9.94	9.72	10.03	10.07	9.64
24.211911	9.85	9.74	10.01	10.15	9.68
24.212911	9.9	9.7	9.96	10.16	9.6
24.213911	9.93	9.73	9.97	10.13	9.64
24.214911	9.89	9.67	10.01	10.07	9.66
24.216077	9.9	9.69	10.02	10.12	9.59
24.217259	9.84	9.73	9.97	10.1	9.64
24.218259	9.93	9.73	9.93	10.13	9.59
24.21926	9.87	9.73	9.96	10.12	9.65
24.220259	9.94	9.68	10	10.13	9.62
24.221259	9.89	9.75	10	10.16	9.6
24.222259	9.93	9.67	9.96	10.12	9.66
24.223259	9.92	9.69	10.01	10.13	9.63
24.224259	9.86	9.7	10.06	10.16	9.65
24.22526	9.96	9.68	10.03	10.11	9.58
24.22626	9.89	9.74	9.94	10.13	9.63
24.22726	9.89	9.73	10.03	10.14	9.61
24.228259	9.9	9.77	10.02	10.13	9.63
24.22926	9.88	9.74	10.03	10.09	9.65
24.23026	9.95	9.71	10	10.13	9.59
24.231259	9.9	9.69	9.94	10.16	9.63
24.232259	9.94	9.66	9.97	10.07	9.57
24.233259	9.85	9.74	9.99	10.07	9.67
24.234259	9.9	9.68	9.99	10.13	9.66
24.23526	9.92	9.72	9.98	10.17	9.63
24.236259	9.91	9.67	9.98	10.17	9.61
24.237259	9.91	9.75	9.98	10.18	9.68
24.238259	9.93	9.71	10.07	10.18	9.62
24.239441	9.91	9.69	10.04	10.16	9.62
24.240628	9.91	9.66	10	10.15	9.65
24.241628	9.98	9.74	9.97	10.08	9.72
24.242628	9.88	9.63	9.97	10.1	9.64
24.243628	9.86	9.67	9.93	10.16	9.57
24.244628	9.9	9.68	9.94	10.15	9.64
24.245629	9.86	9.73	9.99	10.11	9.63
24.246628	9.93	9.76	9.97	10.12	9.76
24.247628	9.86	9.72	10	10.15	9.67
24.248629	9.93	9.79	10.01	10.17	9.64
24.249629	9.93	9.7	10.01	10.21	9.63
24.250628	9.89	9.68	10.03	10.15	9.58
24.251629	9.9	9.69	10.01	10.15	9.67
24.252629	9.92	9.66	9.98	10.13	9.6
24.253628	9.96	9.71	9.96	10.1	9.63
24.254628	9.91	9.66	10	10.11	9.6
24.255628	9.98	9.74	9.98	10.16	9.64
24.256629	9.91	9.66	10.03	10.16	9.63
24.257629	9.96	9.73	9.97	10.11	9.58
24.258628	9.95	9.72	9.96	10.18	9.68
24.259629	9.89	9.7	9.96	10.17	9.64
24.260628	9.95	9.69	9.97	10.14	9.65
24.261629	9.84	9.65	9.99	10.14	9.58
24.262806	9.88	9.78	10.02	10.15	9.63
24.263964	9.89	9.69	10.07	10.13	9.64
24.264964	9.92	9.71	10	10.1	9.69
24.265964	9.88	9.73	9.98	10.09	9.63
24.266965	9.91	9.72	10.03	10.13	9.67
24.267964	9.89	9.74	10.02	10.11	9.62
24.268964	9.87	9.72	9.99	10.14	9.64
24.269964	9.84	9.74	9.96	10.14	9.62
24.270964	9.86	9.65	10	10.07	9.53
24.271964	9.87	9.71	10.01	10.1	9.64
24.272964	9.8	9.72	10.02	10.03	9.58
24.273966	9.92	9.69	10	10.06	9.64
24.274964	9.87	9.73	9.99	10.07	9.57
24.275966	9.93	9.68	9.92	10.13	9.66
24.276964	9.87	9.71	9.94	10.09	9.63
24.277964	9.88	9.7	9.99	10.05	9.62
24.278964	9.85	9.67	9.97	10.13	9.67
24.279964	9.87	9.65	10.01	10.14	9.6
24.280965	9.88	9.67	9.95	10.14	9.58
24.281964	9.81	9.73	10	10.2	9.55
24.282965	9.81	9.62	10	10.14	9.61
24.283965	9.86	9.68	10.02	10.14	9.62
24.284965	9.86	9.69	9.92	10.09	9.59
24.286153	9.93	9.71	9.95	10.08	9.66
24.28731	9.96	9.71	9.96	10.09	9.63
24.288311	9.87	9.66	9.99	10.16	9.7
24.289311	9.94	9.7	10.03	10.2	9.67
24.290311	9.96	9.65	10.02	10.12	9.61
24.291311	9.92	9.71	10.04	10.11	9.62
24.292311	9.93	9.63	10.01	10.16	9.62
24.293311	9.89	9.67	10.02	10.17	9.69
24.294311	9.9	9.72	9.99	10.16	9.63
24.295312	9.87	9.68	9.95	10.14	9.72
24.296312	9.87	9.72	10	10.07	9.65
24.297312	9.86	9.65	9.97	10.11	9.64
24.298311	9.87	9.67	10	10.14	9.64
24.299312	9.9	9.65	10	10.14	9.63
24.300311	9.82	9.72	10.05	10.16	9.66
24.301311	9.96	9.74	10.02	10.18	9.57
24.302311	9.89	9.7	9.96	10.18	9.63
24.303311	9.84	9.75	9.96	10.2	9.6
24.304311	9.84	9.65	10.01	10.14	9.67
24.305311	9.87	9.73	10.02	10.09	9.6
24.306312	9.89	9.73	10.04	10.13	9.52
24.307312	9.89	9.75	10	10.13	9.61
24.308311	9.9	9.71	9.99	10.14	9.61
24.309311	9.92	9.67	10.01	10.17	9.63
24.31051	9.94	9.76	10.05	10.18	9.62
24.311672	9.95	9.7	9.98	10.14	9.61
24.312671	9.92	9.7	10	10.14	9.59
24.313671	9.93	9.71	9.98	10.16	9.67
24.314671	9.86	9.73	9.98	10.17	9.68
24.315672	9.95	9.74	10.03	10.12	9.65
24.316673	9.89	9.79	10.04	10.1	9.68
24.317672	9.95	9.71	10.03	10.17	9.57
24.318673	9.97	9.78	10.04	10.13	9.66
24.319673	9.89	9.73	10	10.12	9.65
24.320672	9.89	9.74	10.02	10.18	9.55
24.321672	9.89	9.74	10.02	10.14	9.68
24.322672	9.93	9.73	10.02	10.14	9.67
24.323674	9.89	9.78	10.01	10.16	9.71
24.324672	9.98	9.72	10	10.17	9.59
24.325673	9.96	9.76	10.02	10.21	9.62
24.326673	9.9	9.71	9.99	10.17	9.63
24.327673	9.89	9.75	10	10.14	9.6
24.328673	9.86	9.76	10.02	10.12	9.69
24.329674	9.96	9.73	10.05	10.13	9.61
24.330675	9.87	9.77	10.01	10.12	9.67
24.331675	9.94	9.68	10	10.15	9.6
24.332674	9.94	9.75	10.03	10.11	9.6
24.333675	9.93	9.69	10	10.07	9.67
24.334862	9.95	9.7	10	10.11	9.62
24.336021	9.87	9.71	9.99	10.09	9.7
24.337022	9.94	9.71	10	10.11	9.64
24.338022	9.87	9.73	10.05	10.12	9.64
24.339022	9.9	9.73	10.07	10.2	9.57
24.340022	9.88	9.7	10.02	10.16	9.66
24.341022	9.85	9.6	10.01	10.17	9.7
24.342022	9.9	9.65	9.98	10.13	9.57
24.343022	9.84	9.73	9.98	10.09	9.73
24.344023	9.91	9.68	10.02	10.1	9.62
24.345022	9.85	9.73	10	10.16	9.7
24.346023	9.88	9.71	9.98	10.17	9.65
24.347023	9.85	9.77	9.97	10.15	9.59
24.348022	9.87	9.69	9.96	10.14	9.63
24.349022	9.94	9.74	10.01	10.16	9.56
24.350022	9.86	9.7	9.97	10.09	9.64
24.351023	9.85	9.69	10	10.1	9.58
24.352023	9.85	9.72	10.03	10.07	9.61
24.353023	9.93	9.63	9.99	10.12	9.62
24.354023	9.84	9.73	9.98	10.17	9.62
24.355024	9.86	9.66	9.99	10.14	9.64
24.356023	9.95	9.7	10.04	10.14	9.55
24.357023	9.9	9.78	10.05	10.12	9.66
24.358208	9.93	9.7	10.05	10.13	9.62
24.359396	9.91	9.72	10	10.08	9.73
24.360395	9.87	9.66	10.04	10.13	9.68
24.361395	9.88	9.73	9.98	10.13	9.62
24.362396	9.9	9.7	9.97	10.07	9.64
24.363395	9.93	9.72	10.02	10.08	9.59
24.364398	9.85	9.72	9.98	10.08	9.6
24.365396	9.91	9.69	9.99	10.07	9.55
24.366399	9.82	9.67	9.96	10.09	9.62
24.367397	9.85	9.65	9.98	10.13	9.56
24.368398	9.84	9.75	9.96	10.07	9.59
24.369398	9.82	9.66	10	10.11	9.63
24.370397	9.91	9.67	10.01	10.09	9.62
24.371398	9.89	9.72	10.01	10.1	9.65
24.372399	9.99	9.67	10.03	10.07	9.58
24.373398	9.88	9.72	10.01	10.12	9.61
24.374399	9.88	9.65	9.98	10.15	9.53
24.375399	9.89	9.68	10.01	10.16	9.61
24.376399	9.91	9.7	10.04	10.07	9.68
24.377399	9.95	9.73	9.99	10.09	9.63
24.378398	9.91	9.73	9.99	10.16	9.71
24.3794	10.01	9.68	10.05	10.18	9.61
24.380398	9.92	9.72	10.02	10.14	9.66
24.381398	9.89	9.7	9.99	10.12	9.66
24.382748	9.87	9.75	9.97	10.14	9.63
24.383748	9.91	9.69	10.03	10.12	9.56
24.384748	9.86	9.65	9.97	10.11	9.62
24.385749	9.94	9.65	9.92	10.14	9.58
24.386749	9.88	9.64	9.99	10.15	9.65
24.387751	9.88	9.71	9.97	10.08	9.62
24.388751	9.94	9.65	9.99	10.09	9.57
24.38975	9.92	9.7	10.01	10.07	9.63
24.390751	9.98	9.68	9.92	10.08	9.63
24.391751	9.88	9.69	9.89	10.09	9.58
24.392753	9.96	9.71	9.96	10.13	9.65
24.393752	9.89	9.67	10.02	10.15	9.59
24.394752	9.93	9.75	10.03	10.18	9.62
24.395752	9.97	9.66	10.01	10.17	9.62
24.396753	9.91	9.7	10.06	10.11	9.69
24.397752	9.95	9.66	10.05	10.18	9.7
24.398753	9.89	9.72	9.98	10.19	9.6
24.399752	9.96	9.74	10.02	10.15	9.68
24.400753	9.9	9.7	10.03	10.14	9.66
24.401752	9.93	9.74	10.08	10.18	9.68
24.402753	9.89	9.74	10.04	10.16	9.72
24.403753	9.86	9.8	10.01	10.14	9.63
24.404752	9.92	9.77	9.99	10.14	9.71
24.405752	9.87	9.78	9.96	10.11	9.64
24.406923	9.93	9.74	10.01	10.08	9.64
24.408085	9.87	9.72	10.08	10.13	9.62
24.409085	9.89	9.69	10.03	10.16	9.62
24.410085	9.89	9.72	10.02	10.19	9.62
24.411085	9.96	9.7	9.97	10.13	9.57
24.412086	9.86	9.73	9.95	10.17	9.62
24.413087	9.94	9.74	10.01	10.16	9.57
24.414088	9.92	9.72	9.96	10.14	9.62
24.415087	9.91	9.73	9.97	10.13	9.62
24.416087	9.89	9.67	10	10.14	9.65
24.417087	9.89	9.64	10.02	10.13	9.58
24.418087	9.94	9.71	10.03	10.12	9.63
24.419088	9.85	9.76	10.04	10.16	9.56
24.420088	9.86	9.78	10	10.15	9.62
24.42109	9.88	9.71	10.01	10.13	9.59
24.422088	9.89	9.73	9.98	10.13	9.62
24.423088	9.91	9.69	10	10.11	9.64
24.424088	9.84	9.73	10.02	10.14	9.64
24.425088	9.92	9.75	9.99	10.14	9.63
24.426087	9.84	9.7	10.02	10.16	9.61
24.427087	9.91	9.66	10.04	10.16	9.66
24.428087	9.89	9.68	10	10.08	9.59
24.429087	9.89	9.73	10.03	10.08	9.63
24.430252	9.86	9.71	9.96	10.15	9.6
24.431411	9.86	9.75	9.97	10.1	9.67
24.432412	9.96	9.67	9.96	10.17	9.55
24.433412	9.92	9.71	9.9	10.13	9.64
24.434412	9.93	9.64	9.96	10.13	9.62
24.435414	9.86	9.74	10.03	10.12	9.63
24.436412	9.9	9.67	9.97	10.07	9.65
24.437413	9.86	9.72	10.03	10.11	9.63
24.438412	9.87	9.73	10.06	10.14	9.72
24.439412	9.93	9.69	10.01	10.17	9.63
24.440412	9.86	9.75	9.98	10.18	9.71
24.441412	9.96	9.73	9.99	10.21	9.64
24.442412	9.89	9.76	9.99	10.14	9.67
24.443412	9.87	9.69	10.01	10.07	9.66
24.444413	9.88	9.7	10.02	10.14	9.61
24.445412	9.85	9.71	9.98	10.17	9.66
24.446413	9.88	9.67	9.98	10.13	9.61
24.447412	9.8	9.7	10.01	10.12	9.64
24.448412	9.86	9.69	9.96	10.08	9.59
24.449412	9.86	9.72	9.97	10.13	9.64
24.450412	9.85	9.64	9.99	10.12	9.58
24.451412	9.85	9.74	10	10.05	9.6
24.452413	9.82	9.71	10	10.11	9.71
24.453605	9.92	9.69	9.94	10.11	9.58
24.454764	9.86	9.68	9.97	10.1	9.63
24.455764	9.92	9.69	9.95	10.11	9.65
24.456765	9.91	9.73	9.99	10.14	9.63
24.457766	9.88	9.62	9.99	10.16	9.6
24.458766	9.89	9.69	9.96	10.07	9.54
24.459766	9.89	9.65	9.98	10.11	9.63
24.460766	9.89	9.67	9.97	10.11	9.57
24.461765	9.94	9.7	9.99	10.09	9.65
24.462767	9.87	9.69	10.06	10.13	9.6
24.463765	9.89	9.76	10.13	10.16	9.63
24.464765	9.95	9.65	10.03	10.18	9.67
24.465765	9.91	9.74	10.03	10.18	9.66
24.466765	9.98	9.76	10.03	10.19	9.68
24.467766	9.9	9.69	10.04	10.19	9.61
24.468765	9.92	9.76	9.98	10.16	9.68
24.469766	9.92	9.73	9.99	10.2	9.63
24.470766	9.89	9.77	9.99	10.21	9.64
24.471767	9.88	9.7	9.97	10.22	9.7
24.472767	9.79	9.77	9.97	10.19	9.6
24.473768	9.87	9.76	9.99	10.1	9.62
24.474768	9.84	9.65	9.98	10.1	9.56
24.475769	9.9	9.73	10.05	10.08	9.59
24.476768	9.87	9.69	10.07	10.15	9.62
24.477966	9.88	9.72	9.99	10.18	9.65
24.479129	9.94	9.63	9.98	10.12	9.66
24.480128	9.86	9.69	10.02	10.12	9.62
24.48113	9.86	9.74	9.99	10.09	9.68
24.482129	9.84	9.76	10.01	10.08	9.64
24.483131	9.9	9.77	10.06	10.11	9.64
24.484129	9.9	9.67	9.97	10.16	9.56
24.485131	9.93	9.78	9.97	10.15	9.63
24.486129	9.92	9.7	10.01	10.14	9.62
24.487129	9.87	9.73	10	10.19	9.64
24.488129	9.93	9.73	10.01	10.13	9.66
24.489129	9.89	9.69	10	10.1	9.61
24.490129	9.91	9.74	9.95	10.1	9.61
24.491129	9.84	9.67	10.01	10.12	9.54
24.492129	9.85	9.73	10	10.17	9.65
24.49313	9.88	9.69	10.04	10.14	9.68
24.49413	9.86	9.71	10.05	10.16	9.59
24.495129	9.92	9.7	9.99	10.19	9.69
24.49613	9.91	9.73	10.01	10.17	9.6
24.49713	9.95	9.75	9.97	10.15	9.66
24.498131	9.88	9.66	10.04	10.07	9.62
24.499129	9.92	9.78	10	10.15	9.62
24.50013	9.94	9.68	10.01	10.11	9.65
24.501129	9.87	9.71	10.02	10.12	9.62
24.502312	9.9	9.71	10.01	10.08	9.64
24.50347	9.81	9.71	10.03	10.13	9.57
24.50447	9.86	9.68	10.04	10.07	9.66
24.50547	9.89	9.61	10.04	10.12	9.58
24.50647	9.89	9.71	10.07	10.11	9.62
24.50747	9.93	9.65	9.98	10.07	9.63
24.50847	9.91	9.67	10	10.11	9.64
24.50947	10.01	9.7	10.01	10.14	9.68
24.510472	9.89	9.69	10	10.11	9.54
24.51147	9.94	9.75	9.97	10.18	9.62
24.512473	9.9	9.68	9.96	10.13	9.65
24.513472	9.82	9.75	10.02	10.16	9.67
24.514471	9.9	9.71	10.01	10.16	9.65
24.515472	9.88	9.72	9.99	10.13	9.63
24.516472	9.94	9.74	10	10.17	9.65
24.517471	9.92	9.73	10.03	10.16	9.59
24.518471	9.92	9.79	9.98	10.13	9.66
24.519471	9.88	9.74	10.03	10.12	9.63
24.520472	9.86	9.76	9.96	10.11	9.61
24.521472	9.84	9.68	10	10.16	9.59
24.522472	9.85	9.69	10	10.11	9.58
24.523471	9.92	9.7	9.94	10.07	9.62
24.524472	9.84	9.71	10.03	10.05	9.62
24.525642	9.87	9.76	10.1	10.05	9.59
24.526829	9.87	9.64	10.02	10.08	9.61
24.527829	9.92	9.8	10.09	10.13	9.6
24.528829	9.86	9.74	10.06	10.17	9.58
24.529829	9.78	9.73	10.01	10.16	9.67
24.530829	9.9	9.73	9.99	10.18	9.62
24.531829	9.84	9.71	9.97	10.11	9.67
24.53283	9.85	9.74	9.92	10.11	9.6
24.533828	9.88	9.69	9.96	10.11	9.59
24.534829	9.9	9.7	10.01	10.15	9.59
24.535828	9.93	9.69	10.01	10.11	9.54
24.536829	9.85	9.74	10.03	10.09	9.59
24.537828	9.9	9.67	9.99	10.13	9.56
24.538828	9.86	9.7	9.96	10.11	9.67
24.539828	9.93	9.72	9.97	10.14	9.65
24.540828	9.87	9.68	10	10.11	9.61
24.541828	9.9	9.71	9.97	10.06	9.6
24.542829	9.96	9.67	10.02	10.14	9.6
24.543828	9.9	9.73	10.02	10.18	9.64
24.544828	9.95	9.73	10.04	10.15	9.6
24.545828	9.91	9.69	10.02	10.19	9.71
24.546829	9.95	9.72	9.99	10.13	9.63
24.547829	9.9	9.66	10.02	10.18	9.63
24.54918	9.89	9.73	10.06	10.15	9.65
24.55018	9.89	9.73	9.98	10.13	9.66
24.551179	9.96	9.71	9.96	10.16	9.68
24.552179	9.89	9.76	9.97	10.16	9.61
24.553179	9.93	9.79	9.97	10.16	9.71
24.554179	9.9	9.69	10.04	10.13	9.67
24.555179	9.9	9.73	10.01	10.12	9.69
24.55618	9.91	9.65	10.01	10.14	9.63
24.557179	9.88	9.7	9.96	10.15	9.62
24.558179	9.99	9.78	10	10.12	9.71
24.55918	9.89	9.73	10.06	10.16	9.62
24.560181	9.89	9.71	10.03	10.15	9.69
24.56118	9.87	9.72	10.03	10.17	9.64
24.56218	9.84	9.75	10.04	10.18	9.61
24.56318	9.86	9.69	10.08	10.12	9.6
24.56418	9.8	9.76	10.02	10.17	9.6
24.56518	9.89	9.73	10	10.2	9.63
24.566181	9.86	9.69	9.99	10.19	9.58
24.567182	9.88	9.71	9.99	10.15	9.62
24.568182	9.85	9.66	10.01	10.1	9.59
24.569183	9.86	9.71	9.96	10.11	9.63
24.570183	9.85	9.71	10	10.07	9.65
24.571183	9.8	9.76	9.96	10.07	9.63
24.572182	9.84	9.73	9.99	10.11	9.63
24.573373	9.85	9.64	9.94	10.11	9.52
24.574535	9.91	9.72	9.94	10.08	9.57
24.575537	9.89	9.76	9.96	10.18	9.58
24.576536	9.94	9.68	9.95	10.12	9.66
24.577536	9.89	9.7	9.96	10.14	9.67
24.578537	9.91	9.7	10.01	10.15	9.61
24.579536	9.87	9.68	10.05	10.13	9.58
24.580538	9.88	9.71	10.01	10.15	9.55
24.581536	9.88	9.63	9.99	10.13	9.6
24.58254	9.85	9.76	10.01	10.11	9.64
24.583539	9.89	9.73	9.99	10.15	9.69
24.584538	9.82	9.71	9.98	10.07	9.63
24.585538	9.92	9.73	10.03	10.08	9.62
24.586539	9.86	9.68	10.01	10.11	9.65
24.587538	9.84	9.73	10.02	10.11	9.58
24.58854	9.86	9.65	10.02	10.11	9.69
24.589541	9.86	9.69	9.94	10.1	9.59
24.590541	9.9	9.68	9.94	10.13	9.58
24.59154	9.84	9.74	10	10.17	9.63
24.59254	9.88	9.73	9.97	10.16	9.56
24.593541	9.81	9.62	10.06	10.16	9.55
24.594541	9.89	9.69	9.98	10.11	9.58
24.595542	9.89	9.62	10.03	10.13	9.69
24.59654	9.84	9.72	9.97	10.17	9.63
24.597706	9.92	9.69	9.99	10.14	9.62
24.598864	9.88	9.7	9.97	10.11	9.64
24.599864	9.96	9.7	10.01	10.08	9.56
24.600864	9.86	9.67	9.97	10.13	9.62
24.601866	9.89	9.76	9.95	10.16	9.57
24.602864	9.84	9.74	10.05	10.13	9.64
24.603866	9.87	9.76	10.01	10.14	9.64
24.604865	9.95	9.71	9.98	10.18	9.7
24.605864	9.91	9.68	9.95	10.12	9.64
24.606864	9.89	9.72	9.95	10.1	9.59
24.607864	9.9	9.7	9.96	10.14	9.67
24.608865	9.96	9.72	9.96	10.14	9.59
24.609865	9.94	9.69	10.03	10.14	9.66
24.610864	9.89	9.71	10	10.15	9.64
24.611865	9.96	9.72	10.02	10.14	9.63
24.612864	9.88	9.77	10	10.14	9.59
24.613865	9.94	9.73	9.98	10.13	9.55
24.614864	9.93	9.72	10.06	10.13	9.67
24.615865	9.93	9.74	9.98	10.11	9.66
24.616868	9.88	9.69	10.06	10.12	9.66
24.617866	9.82	9.76	10.01	10.07	9.61
24.618867	9.93	9.74	9.94	10.09	9.62
24.619867	9.88	9.73	10	10.09	9.62
24.621042	9.96	9.72	9.99	10.11	9.62
24.622201	9.92	9.68	10.03	10.11	9.69
24.6232	9.92	9.78	9.97	10.16	9.62
24.6242	9.91	9.72	10	10.18	9.63
24.625201	9.89	9.75	10.03	10.13	9.65
24.6262	9.97	9.71	10.01	10.09	9.68
24.6272	9.93	9.73	10.03	10.17	9.68
24.6282	9.96	9.78	10	10.16	9.63
24.629202	9.91	9.71	10.02	10.12	9.72
24.630201	9.89	9.75	10.01	10.14	9.63
24.631203	9.92	9.64	10.03	10.1	9.69
24.632201	9.93	9.71	9.98	10.1	9.63
24.6332	9.85	9.73	10.05	10.13	9.67
24.634201	9.93	9.78	10.04	10.16	9.65
24.635202	9.85	9.72	10.04	10.1	9.65
24.636201	9.86	9.7	10.02	10.12	9.66
24.637201	9.92	9.73	9.98	10.14	9.59
24.638202	9.91	9.65	9.98	10.13	9.64
24.639202	9.97	9.72	10	10.16	9.62
24.640201	9.83	9.73	9.99	10.12	9.63
24.641201	9.89	9.75	9.98	10.17	9.61
24.642201	9.87	9.73	9.95	10.13	9.56
24.643201	9.91	9.69	9.98	10.12	9.61
24.644389	9.91	9.73	9.92	10.16	9.6
24.645551	9.86	9.66	10.02	10.1	9.6
24.646551	9.89	9.69	10.02	10.16	9.66
24.647552	9.82	9.71	9.98	10.11	9.69
24.648551	9.88	9.72	10.01	10.09	9.64
24.649551	9.85	9.63	10	10.13	9.66
24.650551	9.92	9.65	10	10.11	9.6
24.651551	9.9	9.62	9.96	10.13	9.66
24.652551	9.86	9.7	9.95	10.12	9.65
24.653551	9.89	9.67	9.95	10.17	9.66
24.654551	9.85	9.65	9.97	10.12	9.65
24.655551	9.92	9.73	9.99	10.12	9.62
24.656551	9.89	9.66	10.01	10.1	9.68
24.657551	9.89	9.69	10.02	10.12	9.63
24.658553	9.94	9.64	9.96	10.12	9.6
24.659554	9.89	9.67	10.02	10.12	9.57
24.660553	9.89	9.67	9.98	10.12	9.65
24.661553	9.84	9.71	10.03	10.1	9.64
24.662554	9.98	9.75	10.03	10.1	9.59
24.663554	9.87	9.69	9.98	10.17	9.64
24.664553	9.87	9.69	10.06	10.21	9.62
24.665555	9.91	9.66	10.02	10.17	9.69
24.666555	9.9	9.8	10	10.13	9.64
24.667555	9.88	9.73	9.99	10.11	9.63
24.668743	9.84	9.7	10.03	10.12	9.65
24.669901	9.92	9.71	10.01	10.07	9.63
24.670902	9.87	9.67	9.92	10.1	9.65
24.671901	9.87	9.76	9.96	10.13	9.6
24.672901	9.85	9.69	9.97	10.12	9.66
24.673903	9.91	9.77	9.99	10.16	9.61
24.674903	9.94	9.67	10.02	10.19	9.59
24.675903	9.84	9.64	10	10.14	9.6
24.676903	9.92	9.66	10.02	10.09	9.63
24.677904	9.85	9.68	10.04	10.15	9.66
24.678906	9.88	9.75	10.06	10.16	9.65
24.679904	9.89	9.71	10.06	10.17	9.67
24.680906	9.87	9.72	10.04	10.15	9.66
24.681905	9.95	9.69	10.01	10.15	9.61
24.682906	9.86	9.73	10.05	10.15	9.69
24.683906	9.93	9.73	10.04	10.15	9.59
24.684906	9.85	9.67	10.07	10.17	9.73
24.685906	9.86	9.73	10.02	10.16	9.62
24.686905	9.87	9.64	9.96	10.12	9.63
24.687905	9.86	9.72	9.99	10.14	9.66
24.688906	9.91	9.75	10.03	10.15	9.62
24.689905	9.83	9.76	10.06	10.09	9.69
24.690905	9.96	9.75	10.02	10.07	9.62
24.6921	9.87	9.73	9.98	10.08	9.68
24.693293	9.9	9.7	10.01	10.14	9.66
24.694295	9.96	9.66	9.98	10.18	9.62
24.695293	9.88	9.68	10.02	10.11	9.61
24.696294	9.93	9.63	9.99	10.12	9.62
24.697293	9.87	9.69	10.03	10.1	9.64
24.698293	9.96	9.65	10.06	10.1	9.59
24.699293	9.86	9.64	10.04	10.17	9.66
24.700294	9.88	9.72	10	10.14	9.6
24.701293	9.9	9.68	10.04	10.14	9.63
24.702293	9.91	9.73	9.97	10.1	9.61
24.703293	9.96	9.73	9.97	10.11	9.58
24.704293	9.87	9.72	10.01	10.11	9.62
24.705293	9.93	9.75	10.02	10.13	9.58
24.706293	9.87	9.73	9.99	10.17	9.68
24.707295	9.9	9.82	9.99	10.12	9.6
24.708294	9.87	9.73	10.01	10.15	9.66
24.709294	9.83	9.79	10.03	10.14	9.63
24.710294	9.91	9.67	10.05	10.16	9.56
24.711293	9.9	9.68	10.03	10.17	9.67
24.712294	9.82	9.72	9.96	10.16	9.61
24.713293	9.86	9.65	9.97	10.16	9.68
24.714293	9.91	9.7	10.03	10.14	9.58
24.715293	9.88	9.68	9.98	10.1	9.6
24.716487	9.93	9.75	9.96	10.11	9.62
24.717645	9.84	9.66	9.96	10.13	9.64
24.718645	9.91	9.69	10.05	10.11	9.57
24.719645	9.89	9.75	10.07	10.14	9.63
24.720645	9.87	9.69	9.99	10.16	9.56
24.721647	9.91	9.73	9.96	10.17	9.67
24.722646	9.87	9.65	10	10.12	9.64
24.723646	9.93	9.73	10.03	10.11	9.62
24.724646	9.83	9.72	10	10.14	9.68
24.725647	9.9	9.71	9.99	10.11	9.63
24.726646	9.87	9.78	9.95	10.12	9.69
24.727646	9.86	9.69	9.98	10.13	9.6
24.728646	9.9	9.71	10.01	10.1	9.63
24.729646	9.85	9.65	10.03	10.13	9.64
24.730646	9.91	9.76	9.99	10.15	9.62
24.731646	9.86	9.71	10.02	10.13	9.66
24.732646	9.94	9.72	9.98	10.09	9.58
24.733647	9.84	9.69	10.01	10.12	9.66
24.734648	9.85	9.67	10.09	10.13	9.58
24.735647	9.85	9.79	10.01	10.16	9.62
24.736646	9.82	9.66	10.02	10.13	9.65
24.737646	9.92	9.68	10.02	10.16	9.59
24.738646	9.88	9.67	10.04	10.13	9.66
24.739828	9.94	9.68	10.04	10.1	9.61
24.740987	9.89	9.68	10.05	10.12	9.64
24.741988	9.95	9.66	10.03	10.13	9.59
24.742988	9.88	9.74	9.99	10.09	9.62
24.743987	9.93	9.65	10.03	10.07	9.56
24.744987	9.87	9.67	10.01	10.06	9.65
24.745988	9.99	9.73	10.09	10.11	9.67
24.746987	9.92	9.72	10.06	10.17	9.58
24.747987	9.92	9.72	9.97	10.15	9.7
24.748989	9.89	9.62	9.98	10.13	9.67
24.749987	9.85	9.72	10.02	10.18	9.64
24.750988	9.89	9.71	10.06	10.16	9.62
24.751987	9.88	9.77	10.06	10.12	9.61
24.752987	9.97	9.79	10.05	10.11	9.7
24.753987	9.89	9.74	10.02	10.14	9.69
24.754987	9.91	9.76	10.04	10.19	9.73
24.755988	9.96	9.71	10.04	10.19	9.61
24.756987	9.87	9.72	10.03	10.19	9.64
24.757987	9.9	9.62	9.96	10.18	9.62
24.758988	9.89	9.74	9.99	10.16	9.59
24.759988	9.86	9.73	10	10.14	9.6
24.760987	9.85	9.72	10.02	10.11	9.54
24.761989	9.91	9.73	10.02	10.12	9.62
24.762988	9.86	9.65	10.03	10.13	9.54
24.764156	9.85	9.76	9.93	10.08	9.62
24.765324	9.86	9.73	9.96	10.07	9.62
24.766324	9.85	9.71	9.95	10.13	9.65
24.767324	9.91	9.73	9.95	10.15	9.55
24.768324	9.86	9.73	10.04	10.16	9.67
24.769324	9.9	9.63	10.02	10.1	9.62
24.770325	9.93	9.73	10.03	10.12	9.63
24.771324	9.87	9.67	9.96	10.12	9.62
24.772324	9.9	9.74	9.96	10.16	9.56
24.773325	9.88	9.73	9.96	10.12	9.68
24.774326	9.95	9.73	10.03	10.13	9.6
24.775326	9.89	9.76	9.99	10.15	9.66
24.776328	9.93	9.69	9.97	10.18	9.67
24.777327	9.95	9.73	9.99	10.15	9.69
24.778328	9.89	9.68	9.95	10.15	9.64
24.779326	9.97	9.76	9.97	10.14	9.59
24.780326	9.84	9.73	10.04	10.17	9.66
24.781327	9.87	9.71	10.05	10.14	9.62
24.782327	9.87	9.72	10.01	10.15	9.69
24.783328	9.85	9.7	9.97	10.15	9.69
24.784328	9.9	9.74	10.03	10.14	9.62
24.78533	9.83	9.62	10.04	10.14	9.66
24.78633	9.93	9.71	9.96	10.13	9.67
24.787329	9.89	9.68	9.99	10.14	9.64
24.78849	9.93	9.7	10	10.13	9.62
24.789648	9.86	9.71	10.02	10.15	9.66
24.790648	9.86	9.78	9.95	10.16	9.63
24.791648	9.88	9.75	9.96	10.09	9.61
24.792648	9.85	9.72	9.99	10.1	9.58
24.793648	9.88	9.67	9.97	10.17	9.58
24.794648	9.9	9.63	10.01	10.16	9.67
24.795649	9.91	9.7	10	10.13	9.55
24.796648	9.92	9.66	10.02	10.17	9.63
24.797649	9.92	9.77	9.98	10.18	9.62
24.798649	9.91	9.69	10.02	10.2	9.62
24.799648	9.82	9.76	9.97	10.19	9.64
24.800648	9.94	9.72	10	10.12	9.66
24.801648	9.87	9.63	10.05	10.11	9.67
24.802648	9.93	9.67	9.97	10.11	9.62
24.803648	9.93	9.67	9.93	10.16	9.68
24.804648	9.86	9.74	10.01	10.14	9.64
24.805648	9.95	9.72	10.03	10.12	9.63
24.806648	9.86	9.73	10.02	10.1	9.66
24.807648	9.92	9.7	10.03	10.11	9.69
24.808648	9.85	9.69	10.01	10.13	9.72
24.809648	9.92	9.78	10.02	10.15	9.63
24.81065	9.9	9.72	10	10.07	9.65
24.811835	9.93	9.75	9.95	10.12	9.59
24.813025	9.87	9.66	9.96	10.08	9.66
24.814023	9.93	9.72	9.98	10.06	9.62
24.815023	9.88	9.71	9.97	10.09	9.58
24.816024	9.96	9.67	9.99	10.08	9.68
24.817023	9.87	9.74	9.98	10.03	9.63
24.818024	9.88	9.71	9.93	10.07	9.64
24.819024	9.95	9.72	9.97	10.16	9.57
24.820023	9.93	9.68	9.97	10.15	9.64
24.821024	9.97	9.69	9.96	10.2	9.61
24.822024	9.89	9.71	9.98	10.1	9.59
24.823024	9.9	9.74	9.94	10.11	9.7
24.824025	9.86	9.73	10	10.16	9.63
24.825024	9.91	9.65	9.99	10.12	9.67
24.826026	9.9	9.73	9.98	10.12	9.61
24.827025	9.83	9.65	9.98	10.14	9.6
24.828025	9.91	9.68	9.98	10.12	9.64
24.829024	9.84	9.68	10.03	10.09	9.64
24.830024	9.87	9.65	9.96	10.1	9.68
24.831025	9.85	9.73	9.98	10.1	9.58
24.832024	9.84	9.67	9.97	10.22	9.65
24.833024	9.89	9.78	9.94	10.16	9.59
24.834025	9.85	9.71	10.02	10.11	9.63
24.835024	9.92	9.75	10.01	10.09	9.68
24.836369	9.86	9.74	10.02	10.15	9.57
24.837368	9.87	9.71	10.04	10.18	9.66
24.838368	9.9	9.69	9.97	10.11	9.57
24.839369	9.89	9.65	9.97	10.11	9.66
24.840369	9.84	9.73	9.99	10.05	9.63
24.841368	9.82	9.69	10	10.07	9.62
24.842369	9.84	9.7	10	10.16	9.62
24.843369	9.77	9.72	9.97	10.11	9.56
24.844368	9.94	9.65	9.94	10.07	9.67
24.845369	9.9	9.7	10.03	10.09	9.61
24.846369	9.85	9.66	10.02	10.09	9.65
24.847368	9.89	9.74	9.99	10.12	9.56
24.848368	9.85	9.66	10.01	10.11	9.62
24.849368	9.93	9.65	10.06	10.09	9.62
24.850368	9.89	9.66	10.04	10.12	9.59
24.851368	9.93	9.65	9.97	10.09	9.65
24.852368	9.9	9.73	9.99	10.16	9.64
24.85337	9.94	9.68	10	10.15	9.68
24.854368	9.94	9.7	9.97	10.16	9.62
24.855369	9.9	9.7	10.03	10.17	9.59
24.856369	9.97	9.75	10.06	10.15	9.63
24.857368	9.91	9.75	10.06	10.15	9.66
24.858368	9.93	9.81	9.99	10.19	9.65
24.859368	9.96	9.8	10.03	10.2	9.62
24.860543	9.93	9.68	10.04	10.17	9.68
24.861707	9.83	9.74	10.07	10.16	9.65
24.862706	9.91	9.71	10.06	10.22	9.66
24.863705	9.89	9.72	10.02	10.18	9.71
24.864705	9.93	9.72	10	10.2	9.58
24.865706	9.87	9.73	9.98	10.19	9.64
24.866705	9.9	9.84	10.02	10.13	9.62
24.867707	9.9	9.69	10.02	10.13	9.71
24.868705	9.87	9.74	10.01	10.18	9.58
24.869705	9.92	9.76	10.04	10.17	9.63
24.870705	9.82	9.72	10.03	10.16	9.66
24.871706	9.92	9.65	10.03	10.15	9.63
24.872706	9.87	9.64	9.93	10.16	9.66
24.873706	9.86	9.78	9.98	10.14	9.62
24.874706	9.9	9.69	10	10.11	9.65
24.875707	9.85	9.71	10.01	10.14	9.56
24.876706	9.89	9.64	10.01	10.13	9.65
24.877706	9.86	9.7	9.99	10.09	9.66
24.878706	9.88	9.75	10.04	10.12	9.61
24.879707	9.91	9.69	10.03	10.12	9.6
24.880706	9.91	9.7	10.02	10.1	9.54
24.881707	9.96	9.64	10	10.12	9.62
24.882708	9.86	9.73	10	10.11	9.61
24.883861	9.92	9.66	10.05	10.15	9.67
24.885019	9.86	9.69	9.97	10.12	9.59
24.886019	9.87	9.72	9.96	10.11	9.62
24.88702	9.85	9.79	10.02	10.06	9.56
24.888019	9.85	9.69	10	10.15	9.66
24.88902	9.86	9.72	10	10.16	9.61
24.890021	9.83	9.69	9.92	10.09	9.64
24.891021	9.88	9.71	9.96	10.11	9.67
24.89202	9.84	9.69	10	10.12	9.58
24.89302	9.84	9.64	10.02	10.16	9.59
24.89402	9.91	9.74	10	10.16	9.57
24.895022	9.92	9.71	9.98	10.13	9.61
24.896022	9.92	9.7	9.95	10.15	9.62
24.897022	9.83	9.67	9.98	10.13	9.61
24.898022	9.89	9.67	10.03	10.11	9.61
24.899023	9.93	9.73	10.02	10.12	9.59
24.900022	9.93	9.74	9.99	10.1	9.68
24.901022	9.9	9.83	9.99	10.13	9.61
24.902022	9.86	9.72	9.99	10.1	9.68
24.903023	9.95	9.82	9.96	10.06	9.58
24.904023	9.91	9.65	10.07	10.12	9.63
24.905022	9.84	9.68	10	10.16	9.68
24.906022	9.9	9.72	9.99	10.15	9.58
24.907182	9.88	9.73	10.01	10.1	9.67
24.908341	9.89	9.78	9.96	10.15	9.58
24.909339	9.87	9.72	9.96	10.08	9.68
24.910341	9.84	9.78	9.96	10.1	9.58
24.911339	9.95	9.74	9.96	10.1	9.6
24.912339	9.87	9.72	9.94	10.15	9.67
24.91334	9.91	9.72	9.94	10.1	9.59
24.914339	9.92	9.69	9.93	10.07	9.64
24.915339	9.9	9.73	10.01	10.11	9.56
24.916339	9.95	9.65	10.04	10.15	9.62
24.917339	9.87	9.72	10.02	10.11	9.62
24.918339	9.93	9.69	9.99	10.15	9.64
24.919339	9.91	9.75	10	10.18	9.67
24.920339	9.9	9.7	10.02	10.18	9.63
24.921339	9.86	9.67	10.02	10.08	9.66
24.92234	9.88	9.74	9.96	10.11	9.6
24.92334	9.95	9.72	10.02	10.09	9.62
24.924342	9.86	9.76	9.98	10.1	9.64
24.925341	9.94	9.69	9.97	10.16	9.62
24.926342	9.96	9.71	9.98	10.13	9.63
24.927342	9.9	9.78	10.03	10.13	9.58
24.928341	9.91	9.75	10.07	10.14	9.67
24.929341	9.9	9.77	9.97	10.2	9.56
24.930342	9.93	9.65	10	10.16	9.61
24.931529	9.87	9.7	10.01	10.09	9.64
24.93269	9.97	9.66	10.05	10.13	9.7
24.933691	9.9	9.75	10	10.13	9.66
24.93469	9.89	9.73	10.03	10.18	9.59
24.93569	9.86	9.68	9.99	10.18	9.63
24.936692	9.84	9.69	10.01	10.19	9.61
24.93769	9.91	9.69	10	10.14	9.69
24.938692	9.86	9.74	10.06	10.15	9.64
24.939691	9.89	9.69	10.01	10.12	9.55
24.94069	9.83	9.64	9.94	10.16	9.62
24.94169	9.86	9.73	10.02	10.15	9.56
24.942691	9.88	9.7	9.97	10.09	9.63
24.94369	9.84	9.72	9.96	10.11	9.58
24.94469	9.92	9.64	9.98	10.17	9.67
24.94569	9.84	9.75	10.01	10.2	9.6
24.946691	9.93	9.67	9.99	10.16	9.61
24.94769	9.93	9.69	10	10.13	9.65
24.948691	9.94	9.69	10.01	10.07	9.57
24.949691	9.91	9.68	10.01	10.1	9.63
24.950693	9.86	9.68	10.01	10.15	9.6
24.951691	9.87	9.64	10.03	10.18	9.67
24.952693	9.87	9.67	10.06	10.12	9.66
24.953691	9.95	9.72	10.04	10.14	9.66
24.954691	9.9	9.77	10.01	10.1	9.69
24.955863	9.9	9.73	10.01	10.09	9.65
24.957045	9.88	9.77	9.96	10.1	9.61
24.958045	9.87	9.69	9.98	10.12	9.62
24.959045	9.94	9.79	10.01	10.15	9.55
24.960045	9.88	9.78	10.01	10.16	9.57
24.961046	9.95	9.73	9.99	10.13	9.71
24.962046	9.89	9.69	9.97	10.11	9.59
24.963045	9.94	9.73	10.02	10.13	9.66
24.964045	9.88	9.81	10	10.17	9.58
24.965046	9.89	9.65	10.02	10.08	9.63
24.966047	9.96	9.71	10.01	10.12	9.62
24.967047	9.89	9.61	10.04	10.14	9.59
24.968047	9.95	9.73	9.99	10.19	9.64
24.969046	9.91	9.71	9.95	10.14	9.6
24.970046	9.89	9.67	9.98	10.15	9.69
24.971046	9.95	9.74	10	10.1	9.68
24.972046	9.9	9.65	10.01	10.15	9.65
24.973046	9.96	9.7	10.03	10.17	9.58
24.974046	9.86	9.73	9.97	10.07	9.59
24.975047	9.89	9.72	10.01	10.08	9.64
24.976046	9.85	9.7	10.03	10.11	9.56
24.977046	9.91	9.68	9.96	10.13	9.68
24.978046	9.95	9.73	9.96	10.12	9.58
24.979239	9.93	9.6	9.97	10.14	9.66
24.980402	9.9	9.7	9.96	10.12	9.64
24.981401	9.85	9.71	9.98	10.08	9.6
24.982401	9.88	9.73	10.02	10.08	9.61
24.983401	9.92	9.73	9.97	10.15	9.61
24.984401	9.91	9.67	9.95	10.15	9.7
24.985403	9.95	9.74	9.94	10.09	9.66
24.986402	9.9	9.67	10.01	10.11	9.65
24.987403	9.92	9.72	10.01	10.14	9.64
24.988401	9.92	9.66	10	10.11	9.6
24.989401	9.85	9.64	10.01	10.14	9.67
24.990402	9.86	9.7	9.97	10.15	9.55
24.991402	9.85	9.65	10.02	10.08	9.62
24.992402	9.85	9.69	10.01	10.1	9.57
24.993401	9.88	9.62	9.94	10.12	9.61
24.994402	9.85	9.72	9.98	10.11	9.62
24.995402	9.86	9.7	9.98	10.12	9.64
24.996403	9.87	9.73	9.98	10.11	9.64
24.997402	9.89	9.75	9.96	10.14	9.62
24.998402	9.93	9.67	10.04	10.15	9.6
24.999402	9.92	9.75	10.02	10.15	9.61
25.000405	9.94	9.7	10	10.12	9.63
25.001404	9.95	9.73	10	10.06	9.61
25.002591	10.02	9.71	10.03	10.07	9.58
25.00375	9.91	9.68	10.03	10.15	9.66
25.004749	9.9	9.73	10	10.15	9.58
25.005749	9.88	9.72	9.99	10.16	9.7
25.00675	9.93	9.64	10.02	10.14	9.64
25.00775	9.86	9.72	10.03	10.13	9.66
25.008751	9.96	9.7	10	10.13	9.7
25.009752	9.87	9.68	10.02	10.12	9.68
25.010752	9.96	9.75	10	10.15	9.66
25.011752	9.93	9.72	10.02	10.18	9.58
25.012752	9.87	9.76	10.02	10.14	9.65
25.013751	9.91	9.71	9.96	10.13	9.62
25.014752	9.8	9.76	10	10.13	9.66
25.015751	9.89	9.73	9.98	10.09	9.62
25.016751	9.88	9.72	9.98	10.12	9.58
25.017752	9.94	9.78	10.02	10.16	9.64
25.018751	9.88	9.72	10.03	10.15	9.58
25.019751	9.86	9.72	10.01	10.15	9.63
25.020751	9.91	9.69	10	10.12	9.65
25.021752	9.85	9.72	9.96	10.12	9.67
25.022752	9.89	9.73	9.97	10.13	9.6
25.023751	9.89	9.76	10.03	10.13	9.58
25.024751	9.87	9.74	10.04	10.13	9.68
25.025751	9.88	9.63	9.93	10.1	9.58
25.026932	9.84	9.71	10	10.13	9.63
25.028094	9.89	9.68	9.96	10.12	9.62
25.029094	9.85	9.71	10.01	10.12	9.63
25.030093	9.98	9.76	10.05	10.13	9.61
25.031094	9.88	9.76	10.03	10.1	9.69
25.032094	9.9	9.71	9.97	10.14	9.62
25.033093	9.96	9.65	10.02	10.11	9.67
25.034094	9.92	9.71	9.98	10.11	9.6
25.035094	9.97	9.62	9.96	10.12	9.64
25.036095	9.92	9.72	10.05	10.12	9.63
25.037094	9.95	9.67	10.06	10.13	9.61
25.038094	9.9	9.7	10.03	10.11	9.68
25.039094	9.91	9.73	10	10.12	9.69
25.040094	9.87	9.7	10.05	10.2	9.73
25.041095	9.84	9.78	10.02	10.21	9.68
25.042095	9.86	9.71	10	10.17	9.68
25.043095	9.85	9.75	10	10.12	9.67
25.044095	9.92	9.74	10.01	10.14	9.63
25.045096	9.9	9.72	9.97	10.11	9.74
25.046095	9.88	9.75	9.93	10.07	9.65
25.047095	9.85	9.74	9.96	10.07	9.65
25.048096	9.84	9.74	9.99	10.08	9.62
25.049097	9.84	9.65	10.01	10.09	9.71
25.050096	9.79	9.71	9.96	10.13	9.63
25.051288	9.87	9.66	9.91	10.08	9.62
25.052472	9.79	9.69	9.98	10.13	9.65
25.053471	9.86	9.74	9.98	10.13	9.6
25.054472	9.91	9.7	9.94	10.11	9.66
25.055473	9.84	9.7	9.98	10.08	9.56
25.056471	9.88	9.68	10	10.11	9.6
25.057473	9.84	9.68	9.97	10.07	9.58
25.058471	9.9	9.64	9.95	10.09	9.54
25.059472	9.86	9.65	9.96	10.08	9.65
25.060471	9.84	9.73	10.04	10.12	9.6
25.061471	9.87	9.67	10.03	10.09	9.65
25.062473	9.91	9.7	10.03	10.1	9.57
25.063474	9.98	9.69	10.09	10.15	9.62
25.064474	9.87	9.69	10.01	10.14	9.66
25.065473	9.88	9.72	9.98	10.19	9.65
25.066473	9.89	9.73	10.01	10.18	9.73
25.067473	9.93	9.79	10.03	10.14	9.61
25.068473	9.86	9.72	10.06	10.12	9.63
25.069473	9.79	9.83	10.03	10.15	9.7
25.070475	9.87	9.67	10.05	10.19	9.68
25.071473	9.87	9.71	10.02	10.16	9.7
25.072474	9.94	9.7	9.97	10.14	9.65
25.073473	9.9	9.74	9.98	10.16	9.69
25.074662	9.87	9.8	10	10.18	9.6
25.075822	9.91	9.68	10.03	10.15	9.66
25.076823	9.88	9.79	10	10.14	9.6
25.077823	9.9	9.74	10.01	10.14	9.64
25.078822	9.89	9.71	9.98	10.12	9.65
25.079823	9.89	9.67	10.01	10.11	9.56
25.080822	9.86	9.63	10.01	10.12	9.65
25.081823	9.88	9.72	9.98	10.1	9.63
25.082823	9.9	9.64	10.02	10.08	9.64
25.083823	9.86	9.73	9.99	10.09	9.59
25.084823	9.93	9.71	9.98	10.09	9.66
25.085823	9.85	9.75	9.98	10.09	9.67
25.086822	9.92	9.74	10.02	10.1	9.62
25.087822	9.9	9.74	10.08	10.14	9.63
25.088823	9.87	9.76	10.01	10.14	9.59
25.089822	9.97	9.72	10	10.17	9.68
25.090822	9.89	9.74	10.03	10.12	9.59
25.091822	9.94	9.69	9.96	10.13	9.56
25.092822	9.88	9.75	10	10.13	9.56
25.093822	9.92	9.67	10	10.1	9.63
25.094822	9.86	9.68	10.02	10.16	9.72
25.095822	9.89	9.72	10.06	10.18	9.66
25.096823	9.86	9.73	10.04	10.09	9.67
25.098016	9.84	9.79	10.05	10.13	9.62
25.099176	9.9	9.72	10.07	10.15	9.67
25.100177	9.88	9.77	10.04	10.19	9.61
25.101177	9.89	9.77	10.01	10.18	9.58
25.102177	9.9	9.7	9.98	10.12	9.62
25.103177	9.88	9.74	9.97	10.09	9.58
25.104176	9.89	9.68	9.99	10.11	9.66
25.105178	9.96	9.73	10.02	10.15	9.61
25.106176	9.9	9.65	9.99	10.13	9.67
25.107176	9.93	9.72	9.94	10.06	9.67
25.108176	9.84	9.74	9.96	10.07	9.64
25.109176	9.85	9.76	10	10.1	9.68
25.110176	9.95	9.69	9.98	10.14	9.57
25.111176	9.9	9.64	9.99	10.11	9.64
25.112176	9.96	9.74	9.98	10.12	9.57
25.113176	9.89	9.66	10.02	10.17	9.6
25.114176	9.95	9.75	9.97	10.07	9.59
25.115177	9.92	9.74	9.96	10.12	9.6
25.116176	9.92	9.68	9.96	10.13	9.73
25.117176	9.94	9.73	9.99	10.09	9.62
25.118178	9.88	9.71	10.05	10.13	9.64
25.119177	9.99	9.73	9.97	10.13	9.63
25.120178	9.93	9.68	9.97	10.18	9.68
25.121176	9.92	9.7	9.95	10.15	9.67
25.122364	9.88	9.72	9.95	10.1	9.61
25.123522	9.92	9.72	10.01	10.1	9.68
25.124522	9.85	9.74	9.97	10.08	9.6
25.125522	9.88	9.73	10	10.18	9.64
25.126522	9.86	9.74	9.99	10.11	9.64
25.127522	9.91	9.73	10	10.12	9.69
25.128522	9.82	9.68	9.96	10.08	9.67
25.129522	9.87	9.73	9.97	10.1	9.56
25.130523	9.92	9.65	9.96	10.13	9.64
25.131523	9.85	9.73	9.96	10.09	9.59
25.132524	9.93	9.69	9.97	10.05	9.67
25.133523	9.86	9.73	9.99	10.07	9.7
25.134523	9.86	9.73	9.96	10.14	9.64
25.135523	9.97	9.73	10.01	10.16	9.65
25.136524	9.92	9.73	9.97	10.15	9.66
25.137524	9.94	9.71	9.94	10.18	9.7
25.138524	9.92	9.64	9.96	10.14	9.58
25.139524	9.84	9.77	9.96	10.12	9.7
25.140524	9.86	9.74	10.03	10.1	9.62
25.141524	9.83	9.73	10.04	10.18	9.68
25.142523	9.92	9.76	10.02	10.19	9.66
25.143524	9.92	9.73	9.94	10.12	9.54
25.144523	9.84	9.77	9.95	10.1	9.66
25.145525	9.9	9.69	9.96	10.11	9.62
25.146709	9.92	9.71	10.01	10.12	9.63
25.147872	9.84	9.66	10.02	10.13	9.59
25.148872	9.92	9.71	9.98	10.12	9.54
25.149872	9.88	9.69	9.97	10.15	9.65
25.150872	9.92	9.77	10.04	10.13	9.63
25.151872	9.95	9.67	10.01	10.1	9.64
25.152872	9.85	9.7	10	10.14	9.54
25.153874	9.93	9.62	9.98	10.14	9.59
25.154873	9.96	9.68	10.01	10.11	9.59
25.155874	9.99	9.73	9.99	10.15	9.71
25.156873	9.94	9.68	10.01	10.13	9.66
25.157873	9.89	9.7	10	10.16	9.66
25.158873	9.96	9.65	9.97	10.16	9.62
25.159873	9.9	9.69	9.96	10.16	9.73
25.160873	9.95	9.73	9.96	10.16	9.67
25.161873	9.86	9.73	9.99	10.17	9.62
25.162873	9.91	9.73	10	10.12	9.61
25.163873	9.9	9.69	9.97	10.18	9.67
25.164874	9.87	9.69	9.99	10.16	9.73
25.165874	9.83	9.65	10.01	10.13	9.62
25.166873	9.82	9.73	10.05	10.16	9.68
25.167873	9.91	9.69	10.06	10.12	9.7
25.168874	9.81	9.66	10.04	10.1	9.68
25.170054	9.89	9.68	9.96	10.1	9.61
25.171237	9.86	9.67	9.98	10.1	9.63
25.172237	9.85	9.71	9.98	10.13	9.56
25.173237	9.92	9.72	9.98	10.08	9.64
25.174238	9.86	9.76	9.97	10.09	9.69
25.175238	9.93	9.71	10.04	10.07	9.7
25.176239	9.88	9.67	10.04	10.11	9.65
25.177239	9.92	9.68	10.02	10.13	9.62
25.178238	9.88	9.69	9.96	10.05	9.7
25.179238	9.85	9.73	9.96	10.09	9.59
25.180238	9.92	9.64	9.96	10.11	9.67
25.181238	9.91	9.69	9.98	10.16	9.62
25.182239	9.93	9.69	10.03	10.16	9.62
25.183238	9.92	9.72	9.94	10.18	9.69
25.184239	9.94	9.71	9.92	10.15	9.64
25.185239	9.94	9.69	9.98	10.16	9.71
25.186238	9.87	9.73	10.02	10.18	9.61
25.187238	9.98	9.65	10.02	10.19	9.64
25.188239	9.86	9.73	10.01	10.13	9.59
25.189238	9.89	9.74	10.05	10.13	9.62
25.190239	9.85	9.77	10.04	10.2	9.65
25.191238	9.9	9.75	10	10.17	9.63
25.192239	9.9	9.75	10.01	10.15	9.7
25.193238	9.91	9.78	9.99	10.17	9.62
25.19441	9.92	9.69	9.97	10.12	9.67
25.195597	9.92	9.75	10	10.14	9.57
25.196596	9.86	9.74	10	10.1	9.59
25.197596	9.89	9.77	9.98	10.17	9.64
25.198597	9.89	9.67	9.95	10.18	9.61
25.199596	9.89	9.68	9.96	10.14	9.7
25.200596	9.95	9.75	9.96	10.1	9.61
25.201597	9.86	9.68	9.96	10.1	9.67
25.202598	9.91	9.69	9.97	10.12	9.62
25.203597	9.81	9.65	9.95	10.12	9.59
25.204596	9.88	9.75	9.96	10.14	9.59
25.205597	9.9	9.75	9.88	10.14	9.58
25.206596	9.85	9.73	9.93	10.12	9.69
25.207596	9.92	9.72	9.94	10.11	9.6
25.208596	9.84	9.64	9.94	10.16	9.71
25.209596	9.86	9.7	9.98	10.14	9.62
25.210596	9.88	9.7	9.98	10.15	9.68
25.211596	9.93	9.66	10.03	10.12	9.64
25.212597	9.91	9.66	9.98	10.09	9.57
25.213597	9.85	9.66	9.97	10.18	9.64
25.214597	9.92	9.7	10.01	10.13	9.64
25.215599	9.85	9.65	10.01	10.14	9.74
25.216598	9.96	9.72	10.02	10.09	9.66
25.217786	9.88	9.67	9.99	10.06	9.66
25.218943	9.89	9.71	10.02	10.14	9.68
25.219944	9.87	9.74	10.02	10.19	9.62
25.220944	9.9	9.67	10.03	10.18	9.65
25.221944	9.95	9.7	10	10.14	9.63
25.222944	9.86	9.66	9.94	10.08	9.66
25.223944	9.88	9.72	9.96	10.13	9.63
25.224944	9.83	9.63	9.92	10.21	9.62
25.225944	9.86	9.68	10.03	10.18	9.61
25.226944	9.82	9.75	9.95	10.1	9.57
25.227944	9.81	9.7	9.97	10.07	9.65
25.228944	9.89	9.73	9.97	10.09	9.59
25.229944	9.87	9.67	10.03	10.14	9.69
25.230944	9.92	9.76	9.96	10.08	9.61
25.231944	9.91	9.66	9.97	10.11	9.61
25.232944	9.88	9.7	9.97	10.17	9.65
25.233944	9.86	9.7	9.99	10.14	9.62
25.234944	9.91	9.7	10.07	10.14	9.63
25.235945	9.92	9.75	10.04	10.17	9.53
25.236944	9.84	9.67	9.97	10.13	9.65
25.237944	9.93	9.73	9.96	10.18	9.64
25.238944	9.89	9.71	10.04	10.2	9.61
25.239944	9.9	9.72	10.06	10.18	9.65
25.240945	9.96	9.72	10	10.14	9.59
25.242135	9.91	9.63	10.02	10.12	9.65
25.243293	9.88	9.69	9.99	10.13	9.61
25.244293	9.97	9.65	10.01	10.13	9.67
25.245293	9.9	9.69	9.99	10.13	9.66
25.246294	9.88	9.63	10	10.13	9.63
25.247293	9.88	9.7	10.04	10.17	9.66
25.248294	9.93	9.73	9.97	10.15	9.57
25.249294	9.96	9.64	9.96	10.15	9.64
25.250295	9.88	9.7	9.98	10.17	9.57
25.251293	9.92	9.65	9.96	10.11	9.68
25.252296	9.84	9.74	9.99	10.12	9.66
25.253294	9.86	9.71	10.05	10.13	9.65
25.254294	9.9	9.72	9.96	10.1	9.67
25.255294	9.89	9.71	9.99	10.13	9.62
25.256294	9.91	9.69	9.99	10.08	9.75
25.257294	9.85	9.76	9.99	10.13	9.68
25.258294	9.88	9.7	9.97	10.08	9.67
25.259295	9.81	9.7	10.03	10.15	9.63
25.260294	9.86	9.7	9.97	10.15	9.64
25.261295	9.89	9.69	9.96	10.2	9.66
25.262295	9.84	9.72	9.98	10.21	9.58
25.263295	9.9	9.73	9.96	10.09	9.62
25.264295	9.84	9.74	9.96	10.09	9.57
25.26548	9.9	9.62	9.96	10.1	9.59
25.266644	9.84	9.68	9.96	10.1	9.58
25.267642	9.9	9.66	9.98	10.12	9.6
25.268642	9.9	9.68	10	10.12	9.65
25.269642	9.95	9.65	9.99	10.18	9.63
25.270643	9.94	9.71	10.07	10.15	9.73
25.271643	9.87	9.64	10.07	10.14	9.6
25.272643	9.95	9.72	10.05	10.14	9.62
25.273643	9.9	9.69	10.06	10.18	9.64
25.274643	9.92	9.73	10	10.18	9.57
25.275643	9.88	9.71	9.92	10.18	9.65
25.276643	9.89	9.75	10.02	10.16	9.6
25.277644	9.91	9.71	10.02	10.12	9.67
25.278643	9.84	9.77	10.01	10.14	9.63
25.279645	9.89	9.72	10	10.15	9.69
25.280643	9.84	9.75	10.02	10.13	9.65
25.281643	9.85	9.77	9.96	10.17	9.65
25.282643	9.87	9.7	9.96	10.14	9.67
25.283643	9.86	9.73	9.98	10.14	9.55
25.284643	9.89	9.65	9.96	10.15	9.62
25.285643	9.81	9.71	10.02	10.12	9.56
25.286644	9.92	9.7	9.98	10.15	9.58
25.287644	9.9	9.7	9.93	10.17	9.61
25.288643	9.89	9.74	9.99	10.12	9.58
25.289826	9.93	9.66	10.01	10.08	9.61
25.291008	9.93	9.66	9.97	10.15	9.67
25.292008	9.96	9.66	9.99	10.11	9.56
25.293008	9.9	9.76	9.98	10.1	9.64
25.294008	9.92	9.73	10	10.11	9.65
25.295008	9.83	9.7	9.99	10.12	9.62
25.296009	9.89	9.78	10.07	10.17	9.7
25.297009	9.87	9.69	10.02	10.09	9.62
25.298009	9.85	9.75	10.05	10.11	9.68
25.299008	9.94	9.68	10.02	10.11	9.58
25.30001	9.89	9.72	10	10.13	9.65
25.301008	9.94	9.69	10.01	10.16	9.73
25.302009	9.9	9.69	10	10.13	9.68
25.303009	9.94	9.69	10.02	10.17	9.65
25.304008	9.87	9.72	9.98	10.12	9.61
25.305009	9.9	9.77	10	10.14	9.72
25.306008	9.81	9.67	9.97	10.16	9.65
25.30701	9.89	9.76	10.04	10.13	9.68
25.30801	9.88	9.69	10.04	10.1	9.65
25.309011	9.92	9.7	9.99	10.14	9.62
25.310011	9.99	9.73	9.99	10.15	9.62
25.311012	9.91	9.75	10.03	10.12	9.67
25.312012	9.94	9.78	9.98	10.16	9.59
25.313013	9.9	9.72	10	10.2	9.65
25.314208	9.93	9.77	10.01	10.18	9.63
25.315397	9.91	9.72	9.99	10.14	9.62
25.316396	9.93	9.69	10.03	10.12	9.61
25.317396	9.86	9.75	10.04	10.12	9.66
25.318396	9.83	9.71	10.05	10.16	9.66
25.319396	9.92	9.76	10.02	10.15	9.66
25.320396	9.89	9.72	9.97	10.18	9.61
25.321395	9.88	9.69	9.99	10.16	9.59
25.322395	9.9	9.71	9.99	10.14	9.62
25.323395	9.9	9.75	9.98	10.14	9.6
25.324396	9.88	9.67	9.96	10.08	9.68
25.325395	9.86	9.66	9.96	10.12	9.61
25.326395	9.96	9.82	10	10.1	9.65
25.327395	9.83	9.71	9.93	10.11	9.61
25.328397	9.87	9.68	9.98	10.14	9.64
25.329396	9.84	9.69	9.94	10.13	9.53
25.330395	9.84	9.7	9.96	10.13	9.59
25.331395	9.89	9.72	9.99	10.14	9.65
25.332395	9.89	9.61	9.99	10.18	9.62
25.333395	9.92	9.73	10.02	10.14	9.68
25.334396	9.87	9.7	10.03	10.11	9.63
25.335396	9.9	9.73	10.01	10.11	9.63
25.336396	9.89	9.73	10.08	10.11	9.6
25.337745	9.93	9.74	10.03	10.12	9.63
25.338744	9.94	9.72	10.03	10.17	9.58
25.339744	9.9	9.64	10.02	10.11	9.65
25.340744	9.93	9.72	10.02	10.09	9.62
25.341745	9.89	9.71	10.06	10.11	9.64
25.342744	9.91	9.73	10.01	10.14	9.61
25.343745	9.89	9.72	10.01	10.07	9.61
25.344745	9.89	9.71	9.96	10.18	9.64
25.345745	9.89	9.76	9.97	10.15	9.67
25.346745	9.88	9.68	9.98	10.1	9.68
25.347744	9.94	9.76	9.97	10.1	9.59
25.348745	9.85	9.68	9.99	10.13	9.64
25.349745	9.9	9.75	10	10.06	9.67
25.350744	9.85	9.74	10.07	10.09	9.6
25.351745	9.88	9.73	9.99	10.15	9.59
25.352744	9.92	9.73	9.99	10.16	9.54
25.353744	9.91	9.69	10.02	10.18	9.62
25.354744	9.89	9.81	10.05	10.18	9.54
25.355746	9.82	9.72	10	10.15	9.6
25.356744	9.89	9.76	9.98	10.1	9.65
25.357745	9.92	9.69	9.99	10.16	9.64
25.358744	9.89	9.73	9.96	10.18	9.61
25.359744	9.91	9.76	10.03	10.13	9.58
25.360921	9.87	9.65	10.07	10.12	9.65
25.362081	9.83	9.71	10.04	10.12	9.62
25.363081	9.94	9.67	10	10.15	9.64
25.364081	9.88	9.76	9.92	10.09	9.62
25.365081	9.87	9.69	9.99	10.12	9.61
25.366082	9.89	9.67	9.95	10.14	9.7
25.367081	9.9	9.7	9.91	10.11	9.67
25.368082	9.97	9.62	9.98	10.13	9.67
25.369082	9.91	9.71	10.01	10.1	9.61
25.370083	9.86	9.67	9.97	10.16	9.63
25.371081	9.87	9.71	9.96	10.16	9.62
25.372082	9.88	9.69	9.96	10.18	9.63
25.373081	9.99	9.7	9.99	10.12	9.7
25.374082	9.85	9.71	10.04	10.17	9.62
25.375081	9.9	9.69	10.02	10.15	9.69
25.376081	9.85	9.75	10.06	10.05	9.61
25.377082	9.93	9.73	10.03	10.09	9.61
25.378082	9.89	9.79	10	10.11	9.61
25.379082	9.89	9.74	9.98	10.12	9.64
25.380082	9.89	9.73	9.96	10.13	9.67
25.381082	9.9	9.78	10.05	10.17	9.61
25.382082	9.87	9.72	10.03	10.16	9.65
25.383085	9.88	9.73	9.95	10.14	9.62
25.384083	9.91	9.7	10.02	10.13	9.57
25.385248	9.8	9.72	10.02	10.12	9.58
25.386407	9.87	9.72	10.01	10.18	9.59
25.387407	9.83	9.71	10.07	10.16	9.65
25.388407	9.92	9.63	10.05	10.17	9.58
25.389408	9.86	9.75	9.98	10.13	9.64
25.390407	9.88	9.67	10.01	10.13	9.62
25.391408	9.84	9.75	10.03	10.16	9.63
25.392409	9.88	9.68	10	10.1	9.65
25.393408	9.93	9.68	10.02	10.07	9.59
25.394409	9.9	9.74	10.02	10.05	9.62
25.395409	9.95	9.7	9.98	10.03	9.57
25.396409	9.82	9.72	9.99	10.05	9.63
25.397409	9.88	9.64	9.97	10.09	9.58
25.398408	9.85	9.73	10	10.1	9.65
25.399408	9.91	9.66	9.99	10.06	9.67
25.400408	9.9	9.61	9.96	10.12	9.66
25.401409	9.87	9.69	9.97	10.11	9.68
25.402408	9.94	9.7	9.98	10.16	9.59
25.403409	9.89	9.76	10.05	10.13	9.64
25.404409	9.9	9.75	10.03	10.14	9.68
25.405409	9.86	9.78	9.99	10.18	9.67
25.406408	9.87	9.75	10	10.18	9.66
25.407409	9.96	9.71	10	10.11	9.62
25.408408	9.87	9.79	9.95	10.18	9.65
25.409585	9.95	9.67	9.97	10.22	9.65
25.410743	9.89	9.75	9.99	10.15	9.62
25.411743	9.93	9.67	9.99	10.07	9.67
25.412744	9.92	9.74	10.04	10.15	9.69
25.413743	9.94	9.71	9.99	10.11	9.59
25.414743	9.94	9.68	9.98	10.15	9.68
25.415744	9.88	9.8	9.94	10.11	9.63
25.416744	9.93	9.73	9.95	10.08	9.69
25.417744	9.87	9.79	10.01	10.17	9.66
25.418745	9.89	9.66	10.04	10.1	9.7
25.419746	9.84	9.74	10.01	10.14	9.72
25.420745	9.85	9.79	10	10.18	9.63
25.421746	9.88	9.68	10.01	10.2	9.65
25.422745	9.85	9.73	10.02	10.16	9.59
25.423745	9.95	9.73	10	10.12	9.66
25.424745	9.85	9.76	10	10.09	9.6
25.425746	9.85	9.67	10.02	10.09	9.59
25.426745	9.84	9.66	9.98	10.13	9.57
25.427745	9.86	9.71	9.94	10.14	9.56
25.428746	9.9	9.68	9.96	10.08	9.62
25.429745	9.83	9.76	9.96	10.07	9.61
25.430745	9.9	9.69	9.91	10.07	9.63
25.431746	9.89	9.73	9.95	10.13	9.59
25.432904	9.93	9.69	9.98	10.13	9.6
25.434066	9.87	9.75	9.98	10.13	9.63
25.435066	9.83	9.74	10.01	10.12	9.65
25.436066	9.88	9.7	9.93	10.09	9.63
25.437066	9.86	9.69	10	10.07	9.59
25.438067	9.9	9.67	10.02	10.12	9.69
25.439067	9.89	9.77	9.96	10.06	9.62
25.440068	9.93	9.65	9.96	10.03	9.64
25.441069	9.87	9.68	9.97	10.12	9.66
25.442068	9.86	9.71	9.99	10.1	9.63
25.443068	9.93	9.73	10.03	10.12	9.66
25.444068	9.88	9.73	10.01	10.17	9.6
25.445068	9.94	9.7	10	10.1	9.68
25.446068	9.82	9.76	10	10.14	9.66
25.447068	9.86	9.7	10.04	10.16	9.63
25.448068	9.84	9.74	9.99	10.16	9.61
25.449068	9.82	9.75	9.97	10.12	9.6
25.450068	9.9	9.72	10	10.12	9.63
25.451068	9.85	9.74	9.97	10.11	9.59
25.452068	9.94	9.67	9.97	10.1	9.64
25.453068	9.83	9.73	10.02	10.11	9.67
25.454069	9.88	9.66	9.96	10.11	9.64
25.455068	9.86	9.69	9.99	10.14	9.65
25.456254	9.9	9.65	10.02	10.16	9.62
25.457437	9.94	9.65	10.02	10.15	9.69
25.458437	9.84	9.69	9.98	10.15	9.65
25.459436	9.89	9.64	10.02	10.16	9.66
25.460437	9.87	9.7	10.02	10.12	9.62
25.461436	9.84	9.68	10.02	10.13	9.7
25.462437	9.87	9.68	10.04	10.12	9.64
25.463436	9.91	9.73	10.03	10.1	9.61
25.464436	9.94	9.7	10	10.08	9.7
25.465437	9.85	9.7	10.02	10.15	9.63
25.466437	9.93	9.67	10.03	10.13	9.66
25.467436	9.86	9.77	10.04	10.13	9.59
25.468437	9.96	9.68	9.97	10.13	9.64
25.469437	9.9	9.72	10	10.12	9.65
25.470437	9.87	9.73	10.02	10.1	9.61
25.471438	9.9	9.69	10.04	10.09	9.65
25.472437	9.82	9.71	9.96	10.11	9.68
25.473437	9.89	9.68	10.01	10.15	9.71
25.474437	9.87	9.71	10.03	10.16	9.61
25.475438	9.94	9.72	10.02	10.17	9.62
25.476437	9.94	9.71	10.07	10.16	9.63
25.477437	9.9	9.7	10.01	10.1	9.61
25.478438	9.86	9.7	10.05	10.09	9.61
25.479437	9.84	9.77	9.96	10.11	9.62
25.480609	9.85	9.69	9.9	10.1	9.68
25.481797	9.86	9.78	9.94	10.09	9.64
25.482797	9.89	9.78	9.99	10.1	9.64
25.483798	9.87	9.81	9.99	10.09	9.66
25.484798	9.89	9.72	10.01	10.13	9.62
25.485798	9.85	9.75	10.01	10.11	9.72
25.486797	9.92	9.68	10	10.14	9.6
25.487798	9.88	9.71	10.02	10.15	9.69
25.488799	9.91	9.71	9.99	10.09	9.62
25.489799	9.87	9.76	10.02	10.15	9.6
25.490799	9.85	9.76	10.03	10.18	9.65
25.491799	9.9	9.71	10	10.19	9.63
25.492799	9.81	9.79	10.06	10.19	9.73
25.493799	9.94	9.7	9.97	10.16	9.67
25.494799	9.88	9.81	10.03	10.16	9.68
25.495799	9.83	9.74	9.97	10.16	9.64
25.4968	9.84	9.74	9.94	10.17	9.63
25.4978	9.91	9.74	10.01	10.16	9.67
25.4988	9.9	9.76	9.97	10.16	9.59
25.4998	9.86	9.75	9.98	10.17	9.67
[truncated: 998,000+ more rows]
